# Supplementary material for: Stability of the Influenza Virus Hemagglutinin Protein Correlates with Evolutionary Dynamics
Source: mSphere. 2018 Jan 3;3(1):e00554-17. doi: 10.1128/mSphereDirect.00554-17 (PMC5750392; doi:10.1128/mSphereDirect.00554-17)
Supplement: TABLE S1 [file sph001182442st1.xlsx]

## Sheet: H1N1
We acknowledge the authors, originating and submitting laboratories of the sequences from GISAID’s EpiFlu™ Database on which this research is based. The list is detailed below.
All submitters of data may be contacted directly via the GISAID website www.gisaid.org
Segment ID	Country	Collection date	Isolate name	Originating Lab	Submitting Lab	Authors
EPI_ISL_66702	Mexico	2009-03-12	A/Mexico/2964/2009	Laboratorio de Virus Respiratorio	Centers for Disease Control and Prevention
EPI_ISL_29575	United States	2009-03-30	A/California/05/2009		Centers for Disease Control and Prevention
EPI_ISL_29573	United States	2009-04-01	A/California/04/2009		Centers for Disease Control and Prevention
EPI_ISL_29618	United States	2009-04-01	A/California/04/2009		Centers for Disease Control and Prevention
EPI_ISL_31103	United States	2009-04-01	A/California/04/2009		Other Database Import	Ye,Z.; Zoueva,O.
EPI_ISL_29614	Mexico	2009-04-03	A/Mexico/4108/2009	Laboratorio de Virus Respiratorio	Centers for Disease Control and Prevention
EPI_ISL_29712	Mexico	2009-04-03	A/Mexico/4108/2009	Laboratorio de Virus Respiratorio	Centers for Disease Control and Prevention
EPI_ISL_29730	Mexico	2009-04-03	A/Mexico/4108/2009	Laboratorio de Virus Respiratorio	Centers for Disease Control and Prevention
EPI_ISL_29731	Mexico	2009-04-03	A/Mexico/4108/2009	Laboratorio de Virus Respiratorio	Centers for Disease Control and Prevention
EPI_ISL_30500	Mexico	2009-04-03	A/Mexico/4108/2009		Centers for Disease Control and Prevention
EPI_ISL_29717	Mexico	2009-04-07	A/Mexico/4115/2009	Laboratorio de Virus Respiratorio	Centers for Disease Control and Prevention
EPI_ISL_29624	United States	2009-04-08	A/California/10/2009	Naval Health Research Center	Centers for Disease Control and Prevention
EPI_ISL_159427	United States	2009-04-09	A/California/07/2009	Naval Health Research Center	Centers for Disease Control and Prevention
EPI_ISL_159428	United States	2009-04-09	A/California/07/2009	Naval Health Research Center	Centers for Disease Control and Prevention
EPI_ISL_29577	United States	2009-04-09	A/California/07/2009	Naval Health Research Center	Centers for Disease Control and Prevention
EPI_ISL_29621	United States	2009-04-09	A/California/08/2009		Centers for Disease Control and Prevention
EPI_ISL_29622	United States	2009-04-09	A/California/08/2009		Centers for Disease Control and Prevention
EPI_ISL_31553	United States	2009-04-09	A/California/07/2009	Naval Health Research Center	Centers for Disease Control and Prevention
EPI_ISL_70242	United States	2009-04-09	A/California/08/2009	Naval Health Research Center	Centers for Disease Control and Prevention
EPI_ISL_77637	United States	2009-04-09	A/California/07/2009	Naval Health Research Center	Centers for Disease Control and Prevention
EPI_ISL_77638	United States	2009-04-10	A/Michigan/30/2009	Michigan Department of Community Health	Centers for Disease Control and Prevention
EPI_ISL_31181	Mexico	2009-04-13	A/Mexico/4176/2009	Laboratorio de Virus Respiratorio	Centers for Disease Control and Prevention
EPI_ISL_29578	United States	2009-04-14	A/Texas/04/2009		Centers for Disease Control and Prevention
EPI_ISL_29580	United States	2009-04-14	A/Texas/04/2009	U.S. Air Force School of Aerospace Medicine	Centers for Disease Control and Prevention
EPI_ISL_29610	Mexico	2009-04-14	A/Mexico/4482/2009	Laboratorio de Virus Respiratorio	Centers for Disease Control and Prevention
EPI_ISL_29615	Mexico	2009-04-14	A/Mexico/4482/2009	Laboratorio de Virus Respiratorio	Centers for Disease Control and Prevention
EPI_ISL_29710	Mexico	2009-04-14	A/Mexico/4482/2009	Laboratorio de Virus Respiratorio	Centers for Disease Control and Prevention
EPI_ISL_29711	Mexico	2009-04-14	A/Mexico/4486/2009	Laboratorio de Virus Respiratorio	Centers for Disease Control and Prevention
EPI_ISL_29715	United States	2009-04-14	A/Texas/04/2009		Centers for Disease Control and Prevention
EPI_ISL_29732	Mexico	2009-04-14	A/Mexico/4486/2009	Laboratorio de Virus Respiratorio	Centers for Disease Control and Prevention
EPI_ISL_29924	Mexico	2009-04-14	A/Mexico/InDRE4487/2009		Other Database Import
EPI_ISL_30087	Mexico	2009-04-14	A/Mexico/4482/2009	Laboratorio de Virus Respiratorio	Centers for Disease Control and Prevention
EPI_ISL_30088	Mexico	2009-04-14	A/Mexico/4486/2009	Laboratorio de Virus Respiratorio	Centers for Disease Control and Prevention
EPI_ISL_30122	Mexico	2009-04-14	A/Mexico/4486/2009	Laboratorio de Virus Respiratorio	Centers for Disease Control and Prevention
EPI_ISL_31187	Mexico	2009-04-14	A/Mexico/InDRE4487/2009		Centers for Disease Control and Prevention
EPI_ISL_33938	United States	2009-04-14	A/San Antonio/PR921/2009		Other Database Import
EPI_ISL_29581	United States	2009-04-15	A/Texas/05/2009	U.S. Air Force School of Aerospace Medicine	Centers for Disease Control and Prevention
EPI_ISL_29716	United States	2009-04-15	A/Texas/05/2009		Centers for Disease Control and Prevention
EPI_ISL_29990	United States	2009-04-15	A/Texas/15/2009		Centers for Disease Control and Prevention
EPI_ISL_31182	Mexico	2009-04-15	A/Mexico/4269/2009	Laboratorio de Virus Respiratorio	Centers for Disease Control and Prevention
EPI_ISL_31554	Mexico	2009-04-15	A/Mexico/4283/2009	Laboratorio de Virus Respiratorio	Centers for Disease Control and Prevention
EPI_ISL_33588	United States	2009-04-15	A/Texas/05/2009		Centers for Disease Control and Prevention
EPI_ISL_33939	United States	2009-04-15	A/San Antonio/PR922/2009		Other Database Import
EPI_ISL_29576	United States	2009-04-16	A/California/06/2009		Centers for Disease Control and Prevention
EPI_ISL_32642	Canada	2009-04-16	A/Canada-QC/RV1595/2009		Other Database Import
EPI_ISL_77636	United States	2009-04-16	A/California/06/2009	Naval Health Research Center	Centers for Disease Control and Prevention
EPI_ISL_31183	Mexico	2009-04-17	A/Mexico/4502/2009	Laboratorio de Virus Respiratorio	Centers for Disease Control and Prevention
EPI_ISL_29616	Mexico	2009-04-19	A/Mexico/4603/2009	Laboratorio de Virus Respiratorio	Centers for Disease Control and Prevention
EPI_ISL_29617	Mexico	2009-04-19	A/Mexico/4604/2009	Laboratorio de Virus Respiratorio	Centers for Disease Control and Prevention
EPI_ISL_29734	Mexico	2009-04-19	A/Mexico/4603/2009	Laboratorio de Virus Respiratorio	Centers for Disease Control and Prevention
EPI_ISL_29961	Mexico	2009-04-19	A/Mexico/4603/2009	Laboratorio de Virus Respiratorio	Centers for Disease Control and Prevention
EPI_ISL_30090	Mexico	2009-04-20	A/Mexico/4575/2009	Laboratorio de Virus Respiratorio	Centers for Disease Control and Prevention
EPI_ISL_30091	Mexico	2009-04-20	A/Mexico/4593/2009	Laboratorio de Virus Respiratorio	Centers for Disease Control and Prevention
EPI_ISL_30095	Mexico	2009-04-20	A/Mexico/4646/2009	Laboratorio de Virus Respiratorio	Centers for Disease Control and Prevention
EPI_ISL_31184	Mexico	2009-04-20	A/Mexico/4595/2009	Laboratorio de Virus Respiratorio	Centers for Disease Control and Prevention
EPI_ISL_31185	Mexico	2009-04-20	A/Mexico/4627/2009	Laboratorio de Virus Respiratorio	Centers for Disease Control and Prevention
EPI_ISL_32478	Mexico	2009-04-20	A/Mexico/4635/2009	Laboratorio de Virus Respiratorio	Centers for Disease Control and Prevention
EPI_ISL_70243	Mexico	2009-04-20	A/Mexico/4596/2009		Centers for Disease Control and Prevention
EPI_ISL_30126	United States	2009-04-21	A/California/13/2009		Centers for Disease Control and Prevention
EPI_ISL_32631	United States	2009-04-21	A/Brawley/40082/2009		Other Database Import
EPI_ISL_29954	United States	2009-04-22	A/Indiana/09/2009		Centers for Disease Control and Prevention
EPI_ISL_29955	United States	2009-04-22	A/Arizona/01/2009		Centers for Disease Control and Prevention
EPI_ISL_30125	United States	2009-04-22	A/California/12/2009		Centers for Disease Control and Prevention
EPI_ISL_32630	United States	2009-04-22	A/Brawley/40081/2009		Other Database Import
EPI_ISL_60801	United States	2009-04-22	A/Indiana/09/2009	Indiana State Department of Health Laboratories	Centers for Disease Control and Prevention
EPI_ISL_29746	United States	2009-04-23	A/Texas/06/2009		Centers for Disease Control and Prevention
EPI_ISL_30717	United States	2009-04-23	A/Texas/11/2009		Centers for Disease Control and Prevention
EPI_ISL_33940	United States	2009-04-23	A/San Antonio/PR923/2009		Other Database Import
EPI_ISL_29735	United States	2009-04-24	A/Ohio/07/2009		Centers for Disease Control and Prevention
EPI_ISL_29736	United States	2009-04-24	A/Ohio/07/2009		Centers for Disease Control and Prevention
EPI_ISL_29744	United States	2009-04-24	A/New York/23/2009		Centers for Disease Control and Prevention
EPI_ISL_29745	United States	2009-04-24	A/New York/31/2009		Centers for Disease Control and Prevention
EPI_ISL_29801	Canada	2009-04-24	A/Toronto/3141/2009		Other Database Import
EPI_ISL_29923	Canada	2009-04-24	A/Canada-ON/RV1527/2009		Other Database Import
EPI_ISL_29949	United States	2009-04-24	A/New York/22/2009		Centers for Disease Control and Prevention
EPI_ISL_29951	United States	2009-04-24	A/Texas/08/2009		Centers for Disease Control and Prevention
EPI_ISL_29960	United States	2009-04-24	A/Kansas/02/2009	Kansas Department of Health and Environment	Centers for Disease Control and Prevention
EPI_ISL_29969	United States	2009-04-24	A/Kansas/03/2009		Centers for Disease Control and Prevention
EPI_ISL_29974	Canada	2009-04-24	A/Canada-NS/RV1535/2009		Other Database Import
EPI_ISL_30097	United States	2009-04-24	A/California/11/2009		Centers for Disease Control and Prevention
EPI_ISL_30108	United States	2009-04-24	A/New York/24/2009		Centers for Disease Control and Prevention
EPI_ISL_30138	United States	2009-04-24	A/Iowa/04/2009		Centers for Disease Control and Prevention
EPI_ISL_30147	United States	2009-04-24	A/New York/23/2009		Centers for Disease Control and Prevention
EPI_ISL_30148	United States	2009-04-24	A/New York/24/2009		Centers for Disease Control and Prevention
EPI_ISL_30149	United States	2009-04-24	A/New York/26/2009		Centers for Disease Control and Prevention
EPI_ISL_30190	United States	2009-04-24	A/New York/21/2009		Centers for Disease Control and Prevention
EPI_ISL_30192	United States	2009-04-24	A/Texas/12/2009		Centers for Disease Control and Prevention
EPI_ISL_30503	United States	2009-04-24	A/New York/16/2009		Centers for Disease Control and Prevention
EPI_ISL_30699	United States	2009-04-24	A/Illinois/01/2009		Centers for Disease Control and Prevention
EPI_ISL_30723	United States	2009-04-24	A/Texas/17/2009		Centers for Disease Control and Prevention
EPI_ISL_30962	United States	2009-04-24	A/New York/3210/2009		Other Database Import
EPI_ISL_31159	Canada	2009-04-24	A/Canada-ON/RV1527/2009		Centers for Disease Control and Prevention
EPI_ISL_31216	Canada	2009-04-24	A/Canada-NS/RV1535/2009		Centers for Disease Control and Prevention
EPI_ISL_31555	United States	2009-04-24	A/Michigan/04/2009		Centers for Disease Control and Prevention
EPI_ISL_29627	United States	2009-04-25	A/New York/19/2009	New York City Department of Health	Centers for Disease Control and Prevention
EPI_ISL_29707	New Zealand	2009-04-25	A/Auckland/1/2009	Auckland Hospital	WHO Collaborating Centre for Reference and Research on Influenza
EPI_ISL_29737	United States	2009-04-25	A/New York/06/2009		Centers for Disease Control and Prevention
EPI_ISL_29738	United States	2009-04-25	A/New York/10/2009		Centers for Disease Control and Prevention
EPI_ISL_29739	United States	2009-04-25	A/New York/11/2009		Centers for Disease Control and Prevention
EPI_ISL_29741	United States	2009-04-25	A/New York/15/2009		Centers for Disease Control and Prevention
EPI_ISL_29743	United States	2009-04-25	A/New York/19/2009		Centers for Disease Control and Prevention
EPI_ISL_29948	United States	2009-04-25	A/New York/20/2009		Centers for Disease Control and Prevention
EPI_ISL_29950	United States	2009-04-25	A/Texas/07/2009		Centers for Disease Control and Prevention
EPI_ISL_29953	United States	2009-04-25	A/California/14/2009		Centers for Disease Control and Prevention
EPI_ISL_29963	United States	2009-04-25	A/New York/13/2009		Centers for Disease Control and Prevention
EPI_ISL_29964	United States	2009-04-25	A/New York/20/2009		Centers for Disease Control and Prevention
EPI_ISL_29970	United States	2009-04-25	A/New York/09/2009		Centers for Disease Control and Prevention
EPI_ISL_30110	United States	2009-04-25	A/New York/34/2009		Centers for Disease Control and Prevention
EPI_ISL_30111	United States	2009-04-25	A/New York/35/2009		Centers for Disease Control and Prevention
EPI_ISL_30113	United States	2009-04-25	A/New York/39/2009		Centers for Disease Control and Prevention
EPI_ISL_30157	United States	2009-04-25	A/Texas/09/2009		Centers for Disease Control and Prevention
EPI_ISL_30462	United States	2009-04-25	A/New York/3191/2009		Other Database Import
EPI_ISL_30505	United States	2009-04-25	A/New York/19/2009		Centers for Disease Control and Prevention
EPI_ISL_30533	Mexico	2009-04-25	A/Mexico/47N/2009		Other Database Import
EPI_ISL_30580	United States	2009-04-25	A/New York/3215/2009		Other Database Import
EPI_ISL_30628	New Zealand	2009-04-25	A/Auckland/1/2009	Auckland Hospital	WHO Collaborating Centre for Reference and Research on Influenza
EPI_ISL_30729	United States	2009-04-25	A/California/17/2009		Centers for Disease Control and Prevention
EPI_ISL_30961	United States	2009-04-25	A/New York/3209/2009		Other Database Import
EPI_ISL_30970	United States	2009-04-25	A/New York/3002/2009		Other Database Import
EPI_ISL_33948	Mexico	2009-04-25	A/Mexico/48N/2009		Other Database Import
EPI_ISL_29956	United States	2009-04-26	A/Michigan/02/2009		Centers for Disease Control and Prevention
EPI_ISL_29958	United States	2009-04-26	A/South Carolina/09/2009		Centers for Disease Control and Prevention
EPI_ISL_29959	United States	2009-04-26	A/Arizona/02/2009		Centers for Disease Control and Prevention
EPI_ISL_29965	United States	2009-04-26	A/Massachusetts/06/2009		Centers for Disease Control and Prevention
EPI_ISL_29966	United States	2009-04-26	A/Massachusetts/07/2009		Centers for Disease Control and Prevention
EPI_ISL_30082	El Salvador	2009-04-26	A/El Salvador/213/2009	Contiguo a Hospital Rosales	Centers for Disease Control and Prevention
EPI_ISL_30096	United States	2009-04-26	A/New Mexico/04/2009		Centers for Disease Control and Prevention
EPI_ISL_30117	United States	2009-04-26	A/Texas/22/2009		Centers for Disease Control and Prevention
EPI_ISL_30158	United States	2009-04-26	A/Texas/19/2009		Centers for Disease Control and Prevention
EPI_ISL_30160	United States	2009-04-26	A/Washington/11/2009		Centers for Disease Control and Prevention
EPI_ISL_30189	United States	2009-04-26	A/Nevada/03/2009		Centers for Disease Control and Prevention
EPI_ISL_30492	United States	2009-04-26	A/Arizona/02/2009		Centers for Disease Control and Prevention
EPI_ISL_30493	United States	2009-04-26	A/Arizona/03/2009		Centers for Disease Control and Prevention
EPI_ISL_30497	United States	2009-04-26	A/Colorado/04/2009		Centers for Disease Control and Prevention
EPI_ISL_30561	United States	2009-04-26	A/New York/3166/2009		Other Database Import
EPI_ISL_30562	United States	2009-04-26	A/New York/3168/2009		Other Database Import
EPI_ISL_30563	United States	2009-04-26	A/New York/3169/2009		Other Database Import
EPI_ISL_30567	United States	2009-04-26	A/New York/3176/2009		Other Database Import
EPI_ISL_30688	United States	2009-04-26	A/New York/3186/2009		Other Database Import
EPI_ISL_30831	United States	2009-04-26	A/New York/3205/2009		Other Database Import
EPI_ISL_30969	United States	2009-04-26	A/New York/3207/2009		Other Database Import
EPI_ISL_31444	United States	2009-04-26	A/New York/3206/2009		Other Database Import
EPI_ISL_31557	United States	2009-04-26	A/Texas/37/2009		Centers for Disease Control and Prevention
EPI_ISL_32014	United States	2009-04-26	A/Arizona/05/2009		Centers for Disease Control and Prevention
EPI_ISL_33957	Canada	2009-04-26	A/Canada-PQ/RV1586/2009		Other Database Import
EPI_ISL_60195	Spain	2009-04-26	A/Catalonia/10/2009	Barcelona, Facultad de Medicina	National Institute for Medical Research
EPI_ISL_60794	United States	2009-04-26	A/Florida/06/2009	Florida Department of Health-Tampa	Centers for Disease Control and Prevention
EPI_ISL_60825	United States	2009-04-26	A/Texas/21/2009	Texas Department of State Health Services-Laboratory Services	Centers for Disease Control and Prevention
EPI_ISL_60935	United States	2009-04-26	A/New York/1669/2009		Other Database Import	The NIAID Influenza Genome Sequencing Consortium
EPI_ISL_29957	United States	2009-04-27	A/Minnesota/02/2009		Centers for Disease Control and Prevention
EPI_ISL_29968	United States	2009-04-27	A/Colorado/03/2009		Centers for Disease Control and Prevention
EPI_ISL_30050	Korea, Republic of	2009-04-27	A/Korea/01/2009		Other Database Import
EPI_ISL_30061	United States	2009-04-27	A/New York/1682/2009		Other Database Import
EPI_ISL_30100	United States	2009-04-27	A/Florida/04/2009		Centers for Disease Control and Prevention
EPI_ISL_30102	United States	2009-04-27	A/Nebraska/03/2009		Centers for Disease Control and Prevention
EPI_ISL_30118	United States	2009-04-27	A/Texas/23/2009		Centers for Disease Control and Prevention
EPI_ISL_30119	United States	2009-04-27	A/Virginia/04/2009		Centers for Disease Control and Prevention
EPI_ISL_30121	United States	2009-04-27	A/Wisconsin/08/2009		Centers for Disease Control and Prevention
EPI_ISL_30133	United States	2009-04-27	A/Alabama/02/2009		Centers for Disease Control and Prevention
EPI_ISL_30136	United States	2009-04-27	A/District of Columbia/03/2009		Centers for Disease Control and Prevention
EPI_ISL_30137	El Salvador	2009-04-27	A/El Salvador/211/2009	Contiguo a Hospital Rosales	Centers for Disease Control and Prevention
EPI_ISL_30161	United States	2009-04-27	A/Washington/12/2009		Centers for Disease Control and Prevention
EPI_ISL_30169	United States	2009-04-27	A/New York/3008/2009		Other Database Import
EPI_ISL_30171	United States	2009-04-27	A/New York/3014/2009		Other Database Import
EPI_ISL_30187	United States	2009-04-27	A/Georgia/01/2009		Centers for Disease Control and Prevention
EPI_ISL_30193	United States	2009-04-27	A/Wisconsin/09/2009		Centers for Disease Control and Prevention
EPI_ISL_30478	United States	2009-04-27	A/New York/3260/2009		Other Database Import
EPI_ISL_30496	United States	2009-04-27	A/Colorado/03/2009		Centers for Disease Control and Prevention
EPI_ISL_30565	United States	2009-04-27	A/New York/3172/2009		Other Database Import
EPI_ISL_30706	United States	2009-04-27	A/Missouri/01/2009		Centers for Disease Control and Prevention
EPI_ISL_30727	United States	2009-04-27	A/Oregon/04/2009		Centers for Disease Control and Prevention
EPI_ISL_30730	United States	2009-04-27	A/District of Columbia/01/2009		Centers for Disease Control and Prevention
EPI_ISL_30829	United States	2009-04-27	A/New York/3203/2009		Other Database Import
EPI_ISL_30830	United States	2009-04-27	A/New York/3204/2009		Other Database Import
EPI_ISL_30964	United States	2009-04-27	A/New York/3225/2009		Other Database Import
EPI_ISL_31558	United States	2009-04-27	A/Connecticut/01/2009		Centers for Disease Control and Prevention
EPI_ISL_31559	United States	2009-04-27	A/Ohio/08/2009		Centers for Disease Control and Prevention
EPI_ISL_31561	United States	2009-04-27	A/Washington/08/2009		Centers for Disease Control and Prevention
EPI_ISL_31562	United States	2009-04-27	A/Wisconsin/07/2009		Centers for Disease Control and Prevention
EPI_ISL_32020	United States	2009-04-27	A/Illinois/03/2009		Centers for Disease Control and Prevention
EPI_ISL_32519	United Kingdom	2009-04-27	A/England/196/2009		Health Protection Agency (HPA)
EPI_ISL_32520	United Kingdom	2009-04-27	A/England/197/2009		Health Protection Agency (HPA)
EPI_ISL_32639	Mexico	2009-04-27	A/Mexico/InDRE13547/2009		Other Database Import
EPI_ISL_33958	Canada	2009-04-27	A/Canada-ON/RV1589/2009		Other Database Import
EPI_ISL_34546	United States	2009-04-27	A/Maine/01/2009	Maine Health and Environmental Testing Laboratory	Centers for Disease Control and Prevention
EPI_ISL_60196	Spain	2009-04-27	A/Catalonia/43/2009	Barcelona, Facultad de Medicina	National Institute for Medical Research
EPI_ISL_60197	Spain	2009-04-27	A/Catalonia/53/2009	Barcelona, Facultad de Medicina	National Institute for Medical Research
EPI_ISL_60810	United States	2009-04-27	A/Michigan/03/2009	Michigan Department of Community Health	Centers for Disease Control and Prevention
EPI_ISL_61274	United States	2009-04-27	A/New York/3007/2009		Other Database Import	The NIAID Influenza Genome Sequencing Consortium
EPI_ISL_61275	United States	2009-04-27	A/New York/3012/2009		Other Database Import	The NIAID Influenza Genome Sequencing Consortium
EPI_ISL_61276	United States	2009-04-27	A/New York/3049/2009		Other Database Import	The NIAID Influenza Genome Sequencing Consortium
EPI_ISL_96222	United Kingdom	2009-04-27	A/England/XFL00077/2009		Other Database Import	Galiano,M.C.
EPI_ISL_29994	United Kingdom	2009-04-28	A/England/195/2009	Microbiology Services Colindale, Public Health England	National Institute for Medical Research
EPI_ISL_30098	United States	2009-04-28	A/Delaware/02/2009		Centers for Disease Control and Prevention
EPI_ISL_30099	United States	2009-04-28	A/Delaware/03/2009		Centers for Disease Control and Prevention
EPI_ISL_30103	United States	2009-04-28	A/New Hampshire/02/2009		Centers for Disease Control and Prevention
EPI_ISL_30114	United States	2009-04-28	A/North Carolina/05/2009		Centers for Disease Control and Prevention
EPI_ISL_30116	United States	2009-04-28	A/Tennessee/05/2009		Centers for Disease Control and Prevention
EPI_ISL_30120	United States	2009-04-28	A/Washington/09/2009		Centers for Disease Control and Prevention
EPI_ISL_30134	United States	2009-04-28	A/Delaware/04/2009		Centers for Disease Control and Prevention
EPI_ISL_30153	United States	2009-04-28	A/North Carolina/06/2009		Centers for Disease Control and Prevention
EPI_ISL_30159	United States	2009-04-28	A/Washington/07/2009		Centers for Disease Control and Prevention
EPI_ISL_30191	United States	2009-04-28	A/Oregon/06/2009		Centers for Disease Control and Prevention
EPI_ISL_30461	United States	2009-04-28	A/New York/3234/2009		Other Database Import
EPI_ISL_30469	United States	2009-04-28	A/New York/3235/2009		Other Database Import
EPI_ISL_30470	United States	2009-04-28	A/New York/3237/2009		Other Database Import
EPI_ISL_30499	United States	2009-04-28	A/Idaho/02/2009		Centers for Disease Control and Prevention
EPI_ISL_30506	United States	2009-04-28	A/Oklahoma/01/2009		Centers for Disease Control and Prevention
EPI_ISL_30566	United States	2009-04-28	A/New York/3173/2009		Other Database Import
EPI_ISL_30568	United States	2009-04-28	A/New York/3178/2009		Other Database Import
EPI_ISL_30578	United States	2009-04-28	A/New York/3193/2009		Other Database Import
EPI_ISL_30685	United States	2009-04-28	A/New York/3181/2009		Other Database Import
EPI_ISL_30686	United States	2009-04-28	A/New York/3183/2009		Other Database Import
EPI_ISL_30690	United States	2009-04-28	A/New York/3188/2009		Other Database Import
EPI_ISL_30692	United States	2009-04-28	A/New York/3199/2009		Other Database Import
EPI_ISL_30696	Costa Rica	2009-04-28	A/Costa Rica/4314/2009	Laboratorio Nacional de Influenza	Centers for Disease Control and Prevention
EPI_ISL_30700	United States	2009-04-28	A/Rhode Island/02/2009		Centers for Disease Control and Prevention
EPI_ISL_30725	United States	2009-04-28	A/Arizona/06/2009		Centers for Disease Control and Prevention
EPI_ISL_30826	United States	2009-04-28	A/New York/3184/2009		Other Database Import
EPI_ISL_30827	United States	2009-04-28	A/New York/3195/2009		Other Database Import
EPI_ISL_30828	United States	2009-04-28	A/New York/3196/2009		Other Database Import
EPI_ISL_30963	United States	2009-04-28	A/New York/3211/2009		Other Database Import
EPI_ISL_30965	United States	2009-04-28	A/New York/3227/2009		Other Database Import
EPI_ISL_30966	United States	2009-04-28	A/New York/3230/2009		Other Database Import
EPI_ISL_30967	United States	2009-04-28	A/New York/3236/2009		Other Database Import
EPI_ISL_31163	United Kingdom	2009-04-28	A/England/195/2009		Centers for Disease Control and Prevention
EPI_ISL_31201	United States	2009-04-28	A/Utah/02/2009		Centers for Disease Control and Prevention
EPI_ISL_31456	United States	2009-04-28	A/New York/3348/2009		Other Database Import
EPI_ISL_31563	United States	2009-04-28	A/Delaware/06/2009		Centers for Disease Control and Prevention
EPI_ISL_31564	United States	2009-04-28	A/Delaware/07/2009		Centers for Disease Control and Prevention
EPI_ISL_31566	United States	2009-04-28	A/Louisiana/01/2009		Centers for Disease Control and Prevention
EPI_ISL_31567	United States	2009-04-28	A/Pennsylvania/10/2009		Centers for Disease Control and Prevention
EPI_ISL_32509	United Kingdom	2009-04-28	A/England/211/2009		Health Protection Agency (HPA)
EPI_ISL_32640	Mexico	2009-04-28	A/Mexico/InDRE13551/2009		Other Database Import
EPI_ISL_33953	Canada	2009-04-28	A/Canada-AB/RV1531/2009		Other Database Import
EPI_ISL_60793	United States	2009-04-28	A/Florida/05/2009	Florida Department of Health-Jacksonville	Centers for Disease Control and Prevention
EPI_ISL_60802	United States	2009-04-28	A/Iowa/05/2009	Iowa State Hygienic Laboratory	Centers for Disease Control and Prevention
EPI_ISL_61278	United States	2009-04-28	A/New York/3124/2009		Other Database Import	The NIAID Influenza Genome Sequencing Consortium
EPI_ISL_61279	United States	2009-04-28	A/New York/3167/2009		Other Database Import	The NIAID Influenza Genome Sequencing Consortium
EPI_ISL_61579	United States	2009-04-28	A/Wisconsin/629-D01505/2009		Other Database Import	The NIAID Influenza Genome Sequencing Consortium
EPI_ISL_61790	United States	2009-04-28	A/Cherry Point/WR1355/2009		Other Database Import	Houng,H.-S.H.; Li,T.; Verratti,K.; Gong,H.; Zhou,Y.; Lipkin,W.I.; Street,C.; Seriwatana,J.; Lyons,A.G.; Keyes,J.; Yun,T.; Kuschner,R.A.
EPI_ISL_63951	United States	2009-04-28	A/Houston/13OS/2009		Other Database Import	The NIAID Influenza Genome Sequencing Consortium
EPI_ISL_29947	Germany	2009-04-29	A/Regensburg/Germany/02/2009		University of Regensburg
EPI_ISL_30101	United States	2009-04-29	A/Maryland/05/2009		Centers for Disease Control and Prevention
EPI_ISL_30135	United States	2009-04-29	A/District of Columbia/02/2009		Centers for Disease Control and Prevention
EPI_ISL_30140	United States	2009-04-29	A/Nevada/05/2009		Centers for Disease Control and Prevention
EPI_ISL_30154	United States	2009-04-29	A/Oklahoma/02/2009		Centers for Disease Control and Prevention
EPI_ISL_30155	United States	2009-04-29	A/Oregon/05/2009		Centers for Disease Control and Prevention
EPI_ISL_30173	United States	2009-04-29	A/New York/3099/2009		Other Database Import
EPI_ISL_30481	United States	2009-04-29	A/New York/3265/2009		Other Database Import
EPI_ISL_30486	France	2009-04-29	A/Paris/2573/2009		Institut Pasteur
EPI_ISL_30507	United States	2009-04-29	A/Pennsylvania/06/2009		Centers for Disease Control and Prevention
EPI_ISL_30576	United States	2009-04-29	A/New York/3261/2009		Other Database Import
EPI_ISL_30577	United States	2009-04-29	A/New York/3264/2009		Other Database Import
EPI_ISL_30687	United States	2009-04-29	A/New York/3185/2009		Other Database Import
EPI_ISL_30691	United States	2009-04-29	A/New York/3190/2009		Other Database Import
EPI_ISL_30709	United States	2009-04-29	A/Texas/28/2009		Centers for Disease Control and Prevention
EPI_ISL_30825	United States	2009-04-29	A/New York/3189/2009		Other Database Import
EPI_ISL_30832	Brazil	2009-04-29	A/Sao Paulo/1454/2009		Other Database Import
EPI_ISL_31164	United States	2009-04-29	A/Florida/08/2009		Centers for Disease Control and Prevention
EPI_ISL_31443	United States	2009-04-29	A/New York/3247/2009		Other Database Import
EPI_ISL_31569	United States	2009-04-29	A/Indiana/12/2009		Centers for Disease Control and Prevention
EPI_ISL_31570	United States	2009-04-29	A/Louisiana/02/2009		Centers for Disease Control and Prevention
EPI_ISL_31571	United States	2009-04-29	A/Nevada/04/2009		Centers for Disease Control and Prevention
EPI_ISL_31572	United States	2009-04-29	A/Texas/36/2009		Centers for Disease Control and Prevention
EPI_ISL_31915	Germany	2009-04-29	A/Bayern/62/2009		Other Database Import
EPI_ISL_32025	United States	2009-04-29	A/Oregon/07/2009		Centers for Disease Control and Prevention
EPI_ISL_32510	United Kingdom	2009-04-29	A/England/213/2009		Health Protection Agency (HPA)
EPI_ISL_32518	United Kingdom	2009-04-29	A/England/223/2009		Health Protection Agency (HPA)
EPI_ISL_32637	Mexico	2009-04-29	A/Mexico/InDRE13494/2009		Other Database Import
EPI_ISL_32638	Mexico	2009-04-29	A/Mexico/InDRE13495/2009		Other Database Import
EPI_ISL_32641	Mexico	2009-04-29	A/Mexico/InDRE13555/2009		Other Database Import
EPI_ISL_33954	Canada	2009-04-29	A/Canada-NS/RV1551/2009		Other Database Import
EPI_ISL_33955	Canada	2009-04-29	A/Canada-NS/RV1554/2009		Other Database Import
EPI_ISL_61277	United States	2009-04-29	A/New York/3074/2009		Other Database Import	The NIAID Influenza Genome Sequencing Consortium
EPI_ISL_61578	United States	2009-04-29	A/Wisconsin/629-D01486/2009		Other Database Import	The NIAID Influenza Genome Sequencing Consortium
EPI_ISL_61584	United States	2009-04-29	A/Wisconsin/629-D01642/2009		Other Database Import	The NIAID Influenza Genome Sequencing Consortium
EPI_ISL_93038	United Kingdom	2009-04-29	A/England/213/2009		Other Database Import	Baillie,G.J.; Galiano,M.; Chiam,R.; Gall,A.; Palser,A.; Watson,S.; Lennard,N.; Moule,S.; Ormond,D.; Quail,M.; Agapow,P.-M.; Platt,S.; Myers,R.; Underwood,A.; Rambaut,A.; Green,J.; Pybus,O.; Kellam,P.; Zambon,M.
EPI_ISL_30468	United States	2009-04-30	A/New York/3232/2009		Other Database Import
EPI_ISL_30487	France	2009-04-30	A/Paris/2580/2009		Institut Pasteur
EPI_ISL_30569	United States	2009-04-30	A/New York/3194/2009		Other Database Import
EPI_ISL_30625	United Kingdom	2009-04-30	A/England/207/2009	Health Protection Agency (HPA)	Microbiology Services Colindale, Public Health England
EPI_ISL_30626	United Kingdom	2009-04-30	A/England/200/2009	Health Protection Agency (HPA)	Microbiology Services Colindale, Public Health England
EPI_ISL_30627	Hong Kong (SAR)	2009-04-30	A/Hong Kong/01/2009	Queen Mary Hospital	State Key Laboratory of Emerging Infectious Diseases
EPI_ISL_30703	United States	2009-04-30	A/Kentucky/05/2009		Centers for Disease Control and Prevention
EPI_ISL_30711	United States	2009-04-30	A/Louisiana/04/2009		Centers for Disease Control and Prevention
EPI_ISL_30718	United States	2009-04-30	A/Ohio/10/2009		Centers for Disease Control and Prevention
EPI_ISL_30719	United States	2009-04-30	A/South Dakota/05/2009		Centers for Disease Control and Prevention
EPI_ISL_30971	United States	2009-04-30	A/New York/3100/2009		Other Database Import
EPI_ISL_31166	United States	2009-04-30	A/Florida/10/2009		Centers for Disease Control and Prevention
EPI_ISL_31167	United States	2009-04-30	A/Florida/11/2009		Centers for Disease Control and Prevention
EPI_ISL_31195	United States	2009-04-30	A/Rhode Island/03/2009		Centers for Disease Control and Prevention
EPI_ISL_31213	Dominican Republic	2009-04-30	A/Dominican Republic/807/2009	Laboratorio de Investigacion / Centro de Educacion Medica y Amistad Dominico Japones (CEMADOJA)	Centers for Disease Control and Prevention
EPI_ISL_31215	United States	2009-04-30	A/California/18/2009		Centers for Disease Control and Prevention
EPI_ISL_31573	United States	2009-04-30	A/Hawaii/09/2009		Centers for Disease Control and Prevention
EPI_ISL_31574	United States	2009-04-30	A/Pennsylvania/09/2009		Centers for Disease Control and Prevention
EPI_ISL_32019	United States	2009-04-30	A/Illinois/02/2009		Centers for Disease Control and Prevention
EPI_ISL_32034	United States	2009-04-30	A/Washington/18/2009		Centers for Disease Control and Prevention
EPI_ISL_32511	United Kingdom	2009-04-30	A/England/214/2009		Health Protection Agency (HPA)
EPI_ISL_32512	United Kingdom	2009-04-30	A/England/215/2009		Health Protection Agency (HPA)
EPI_ISL_32513	United Kingdom	2009-04-30	A/England/216/2009		Health Protection Agency (HPA)
EPI_ISL_32514	United Kingdom	2009-04-30	A/England/217/2009		Health Protection Agency (HPA)
EPI_ISL_33956	Canada	2009-04-30	A/Canada-NS/RV1565/2009		Other Database Import
EPI_ISL_33961	Canada	2009-04-30	A/Canada-SK/RV1788/2009		Other Database Import
EPI_ISL_60809	Mexico	2009-04-30	A/Mexico/302/2009	Naval Health Research Center	Centers for Disease Control and Prevention
EPI_ISL_60823	United States	2009-04-30	A/Pennsylvania/07/2009	Pennsylvania Department of Health	Centers for Disease Control and Prevention
EPI_ISL_61157	China	2009-04-30	A/Hong Kong/01/2009		Other Database Import	Lau,S.K.P.; Chan,K.H.; Yip,C.C.Y.; Ng,T.K.; Tsang,O.T.Y.; Woo,P.C.Y.; Yuen,K.Y.
EPI_ISL_61284	United States	2009-04-30	A/New York/3365/2009		Other Database Import	The NIAID Influenza Genome Sequencing Consortium
EPI_ISL_61530	United States	2009-04-30	A/Wisconsin/629-D00015/2009		Other Database Import	The NIAID Influenza Genome Sequencing Consortium
EPI_ISL_61543	United States	2009-04-30	A/Wisconsin/629-D00447/2009		Other Database Import	The NIAID Influenza Genome Sequencing Consortium
EPI_ISL_61551	United States	2009-04-30	A/Wisconsin/629-D00750/2009		Other Database Import	The NIAID Influenza Genome Sequencing Consortium
EPI_ISL_61553	United States	2009-04-30	A/Wisconsin/629-D00767/2009		Other Database Import	The NIAID Influenza Genome Sequencing Consortium
EPI_ISL_61581	United States	2009-04-30	A/Wisconsin/629-D01529/2009		Other Database Import	The NIAID Influenza Genome Sequencing Consortium
EPI_ISL_61582	United States	2009-04-30	A/Wisconsin/629-D01558/2009		Other Database Import	The NIAID Influenza Genome Sequencing Consortium
EPI_ISL_61588	United States	2009-04-30	A/Wisconsin/629-D01773/2009		Other Database Import	The NIAID Influenza Genome Sequencing Consortium
EPI_ISL_61606	United States	2009-04-30	A/Wisconsin/629-D02141/2009		Other Database Import	The NIAID Influenza Genome Sequencing Consortium
EPI_ISL_61614	United States	2009-04-30	A/Wisconsin/629-D02361/2009		Other Database Import	The NIAID Influenza Genome Sequencing Consortium
EPI_ISL_61786	United States	2009-04-30	A/Cherry Point/WR0080/2009		Other Database Import	Houng,H.-S.H.; Li,T.; Verratti,K.; Gong,H.; Zhou,Y.; Lipkin,W.I.; Street,C.; Seriwatana,J.; Lyons,A.G.; Keyes,J.; Yun,T.; Kuschner,R.A.
EPI_ISL_76071	Mexico	2009-04-30	A/Mexico City/019/2009		Other Database Import	The NIAID Influenza Genome Sequencing Consortium
EPI_ISL_76072	Mexico	2009-04-30	A/Mexico City/020/2009		Other Database Import	The NIAID Influenza Genome Sequencing Consortium
EPI_ISL_76076	Mexico	2009-04-30	A/Mexico City/024/2009		Other Database Import	The NIAID Influenza Genome Sequencing Consortium
EPI_ISL_87430	Hong Kong (SAR)	2009-04-30	A/Hong Kong/415742/2009		Other Database Import	Zheng,B.J.; Chan,K.H.; Zhang,A.J.X.; Zhou,J.; Jin,D.Y.; Woo,P.C.Y.; Tse,H.; Chan,J.F.W.; To,K.K.W.; Chen,H.L.; Yuen,K.Y.
EPI_ISL_93039	United Kingdom	2009-04-30	A/England/217/2009		Other Database Import	Baillie,G.J.; Galiano,M.; Chiam,R.; Gall,A.; Palser,A.; Watson,S.; Lennard,N.; Moule,S.; Ormond,D.; Quail,M.; Agapow,P.-M.; Platt,S.; Myers,R.; Underwood,A.; Rambaut,A.; Green,J.; Pybus,O.; Kellam,P.; Zambon,M.
EPI_ISL_30490	France	2009-05-01	A/Paris/2592/2009		Institut Pasteur
EPI_ISL_30689	United States	2009-05-01	A/New York/3187/2009		Other Database Import
EPI_ISL_30710	United States	2009-05-01	A/Louisiana/03/2009		Centers for Disease Control and Prevention
EPI_ISL_30713	United States	2009-05-01	A/Missouri/02/2009		Centers for Disease Control and Prevention
EPI_ISL_30754	France	2009-05-01	A/Paris/2591/2009		Institut Pasteur
EPI_ISL_30973	United States	2009-05-01	A/New York/3307/2009		Other Database Import
EPI_ISL_31165	United States	2009-05-01	A/Florida/09/2009		Centers for Disease Control and Prevention
EPI_ISL_31175	United States	2009-05-01	A/Louisiana/05/2009		Centers for Disease Control and Prevention
EPI_ISL_31575	United States	2009-05-01	A/Oklahoma/03/2009		Centers for Disease Control and Prevention
EPI_ISL_32017	United States	2009-05-01	A/California/20/2009		Centers for Disease Control and Prevention
EPI_ISL_32026	United States	2009-05-01	A/South Carolina/13/2009		Centers for Disease Control and Prevention
EPI_ISL_33959	Canada	2009-05-01	A/Canada-AB/RV1644/2009		Other Database Import
EPI_ISL_60199	Ireland	2009-05-01	A/Ireland/35477/2009	National Virus Reference Laboratory	National Institute for Medical Research
EPI_ISL_60204	Portugal	2009-05-01	A/Portugal/GS29/2009	Instituto Nacional de Saude	National Institute for Medical Research
EPI_ISL_60205	Ukraine	2009-05-01	A/Ukraine/259/2009	Institute of Epidemiology and Infectious Diseases AMS of Ukraine	National Institute for Medical Research
EPI_ISL_60217	Malta	2009-05-01	A/Malta/3AP/2009	Mater Dei Hospital	National Institute for Medical Research
EPI_ISL_60218	Malta	2009-05-01	A/Malta/2SP/2009	Mater Dei Hospital	National Institute for Medical Research
EPI_ISL_60219	Malta	2009-05-01	A/Malta/1DS/2009	Mater Dei Hospital	National Institute for Medical Research
EPI_ISL_61282	United States	2009-05-01	A/New York/3345/2009		Other Database Import	The NIAID Influenza Genome Sequencing Consortium
EPI_ISL_61287	United States	2009-05-01	A/New York/3443/2009		Other Database Import	The NIAID Influenza Genome Sequencing Consortium
EPI_ISL_61547	United States	2009-05-01	A/Wisconsin/629-D00677/2009		Other Database Import	The NIAID Influenza Genome Sequencing Consortium
EPI_ISL_61573	United States	2009-05-01	A/Wisconsin/629-D01308/2009		Other Database Import	The NIAID Influenza Genome Sequencing Consortium
EPI_ISL_61590	United States	2009-05-01	A/Wisconsin/629-D01793/2009		Other Database Import	The NIAID Influenza Genome Sequencing Consortium
EPI_ISL_61592	United States	2009-05-01	A/Wisconsin/629-D01817/2009		Other Database Import	The NIAID Influenza Genome Sequencing Consortium
EPI_ISL_61595	United States	2009-05-01	A/Wisconsin/629-D01861/2009		Other Database Import	The NIAID Influenza Genome Sequencing Consortium
EPI_ISL_61604	United States	2009-05-01	A/Wisconsin/629-D02028/2009		Other Database Import	The NIAID Influenza Genome Sequencing Consortium
EPI_ISL_63952	United States	2009-05-01	A/Houston/14OS/2009		Other Database Import	The NIAID Influenza Genome Sequencing Consortium
EPI_ISL_63953	United States	2009-05-01	A/Houston/14H/2009		Other Database Import	The NIAID Influenza Genome Sequencing Consortium
EPI_ISL_63954	United States	2009-05-01	A/Houston/15OS/2009		Other Database Import	The NIAID Influenza Genome Sequencing Consortium
EPI_ISL_63955	United States	2009-05-01	A/Houston/15H/2009		Other Database Import	The NIAID Influenza Genome Sequencing Consortium
EPI_ISL_76073	Mexico	2009-05-01	A/Mexico City/021/2009		Other Database Import	The NIAID Influenza Genome Sequencing Consortium
EPI_ISL_76075	Mexico	2009-05-01	A/Mexico City/023/2009		Other Database Import	The NIAID Influenza Genome Sequencing Consortium
EPI_ISL_76077	Mexico	2009-05-01	A/Mexico City/025/2009		Other Database Import	The NIAID Influenza Genome Sequencing Consortium
EPI_ISL_30564	United States	2009-05-02	A/New York/3170/2009		Other Database Import
EPI_ISL_30695	Colombia	2009-05-02	A/Colombia/330/2009	Instituto Nacional de Salud de Columbia	Centers for Disease Control and Prevention
EPI_ISL_30968	United States	2009-05-02	A/New York/3177/2009		Other Database Import
EPI_ISL_31189	United States	2009-05-02	A/Michigan/06/2009		Centers for Disease Control and Prevention
EPI_ISL_31453	United States	2009-05-02	A/New York/3408/2009		Other Database Import
EPI_ISL_31576	United States	2009-05-02	A/Pennsylvania/08/2009		Centers for Disease Control and Prevention
EPI_ISL_31577	United States	2009-05-02	A/Texas/29/2009		Centers for Disease Control and Prevention
EPI_ISL_32508	United Kingdom	2009-05-02	A/England/201/2009		Health Protection Agency (HPA)
EPI_ISL_32515	United Kingdom	2009-05-02	A/England/219/2009		Health Protection Agency (HPA)
EPI_ISL_32516	United Kingdom	2009-05-02	A/England/220/2009		Health Protection Agency (HPA)
EPI_ISL_32517	United Kingdom	2009-05-02	A/England/221/2009		Health Protection Agency (HPA)
EPI_ISL_60974	Germany	2009-05-02	A/Brandenburg/19/2009		Other Database Import	Radonic,A.; Dabrowski,P.W.; Tesch,J.; Biere,B.; Schweiger,B.; Nitsche,A.
EPI_ISL_61538	United States	2009-05-02	A/Wisconsin/629-D00244/2009		Other Database Import	The NIAID Influenza Genome Sequencing Consortium
EPI_ISL_61559	United States	2009-05-02	A/Wisconsin/629-D00933/2009		Other Database Import	The NIAID Influenza Genome Sequencing Consortium
EPI_ISL_61568	United States	2009-05-02	A/Wisconsin/629-D01189/2009		Other Database Import	The NIAID Influenza Genome Sequencing Consortium
EPI_ISL_61586	United States	2009-05-02	A/Wisconsin/629-D01735/2009		Other Database Import	The NIAID Influenza Genome Sequencing Consortium
EPI_ISL_61602	United States	2009-05-02	A/Wisconsin/629-D01980/2009		Other Database Import	The NIAID Influenza Genome Sequencing Consortium
EPI_ISL_61609	United States	2009-05-02	A/Wisconsin/629-D02262/2009		Other Database Import	The NIAID Influenza Genome Sequencing Consortium
EPI_ISL_61613	United States	2009-05-02	A/Wisconsin/629-D02312/2009		Other Database Import	The NIAID Influenza Genome Sequencing Consortium
EPI_ISL_61615	United States	2009-05-02	A/Wisconsin/629-D02408/2009		Other Database Import	The NIAID Influenza Genome Sequencing Consortium
EPI_ISL_61620	United States	2009-05-02	A/Wisconsin/629-D02455/2009		Other Database Import	The NIAID Influenza Genome Sequencing Consortium
EPI_ISL_61787	United States	2009-05-02	A/Cherry Point/WR0100/2009		Other Database Import	Houng,H.-S.H.; Li,T.; Verratti,K.; Gong,H.; Zhou,Y.; Lipkin,W.I.; Street,C.; Seriwatana,J.; Lyons,A.G.; Keyes,J.; Yun,T.; Kuschner,R.A.
EPI_ISL_61788	United States	2009-05-02	A/Cherry Point/WR0101/2009		Other Database Import	Houng,H.-S.H.; Li,T.; Verratti,K.; Gong,H.; Zhou,Y.; Lipkin,W.I.; Street,C.; Seriwatana,J.; Lyons,A.G.; Keyes,J.; Yun,T.; Kuschner,R.A.
EPI_ISL_61789	United States	2009-05-02	A/Cherry Point/WR0102/2009		Other Database Import	Houng,H.-S.H.; Li,T.; Verratti,K.; Gong,H.; Zhou,Y.; Lipkin,W.I.; Street,C.; Seriwatana,J.; Lyons,A.G.; Keyes,J.; Yun,T.; Kuschner,R.A.
EPI_ISL_76074	Mexico	2009-05-02	A/Mexico City/022/2009		Other Database Import	The NIAID Influenza Genome Sequencing Consortium
EPI_ISL_76078	Mexico	2009-05-02	A/Mexico City/026/2009		Other Database Import	The NIAID Influenza Genome Sequencing Consortium
EPI_ISL_93040	United Kingdom	2009-05-02	A/England/221/2009		Other Database Import	Baillie,G.J.; Galiano,M.; Chiam,R.; Gall,A.; Palser,A.; Watson,S.; Lennard,N.; Moule,S.; Ormond,D.; Quail,M.; Agapow,P.-M.; Platt,S.; Myers,R.; Underwood,A.; Rambaut,A.; Green,J.; Pybus,O.; Kellam,P.; Zambon,M.
EPI_ISL_30879	Italy	2009-05-03	A/Italy/05/2009		Other Database Import
EPI_ISL_31179	United States	2009-05-03	A/Massachusetts/10/2009		Centers for Disease Control and Prevention
EPI_ISL_61545	United States	2009-05-03	A/Wisconsin/629-D00498/2009		Other Database Import	The NIAID Influenza Genome Sequencing Consortium
EPI_ISL_61557	United States	2009-05-03	A/Wisconsin/629-D00869/2009		Other Database Import	The NIAID Influenza Genome Sequencing Consortium
EPI_ISL_61563	United States	2009-05-03	A/Wisconsin/629-D01017/2009		Other Database Import	The NIAID Influenza Genome Sequencing Consortium
EPI_ISL_61567	United States	2009-05-03	A/Wisconsin/629-D01092/2009		Other Database Import	The NIAID Influenza Genome Sequencing Consortium
EPI_ISL_61571	United States	2009-05-03	A/Wisconsin/629-D01296/2009		Other Database Import	The NIAID Influenza Genome Sequencing Consortium
EPI_ISL_61583	United States	2009-05-03	A/Wisconsin/629-D01606/2009		Other Database Import	The NIAID Influenza Genome Sequencing Consortium
EPI_ISL_61585	United States	2009-05-03	A/Wisconsin/629-D01705/2009		Other Database Import	The NIAID Influenza Genome Sequencing Consortium
EPI_ISL_61621	United States	2009-05-03	A/Wisconsin/629-D02473/2009		Other Database Import	The NIAID Influenza Genome Sequencing Consortium
EPI_ISL_30068	Thailand	2009-05-04	A/Nonthaburi/102/2009		Other Database Import
EPI_ISL_30697	United States	2009-05-04	A/Vermont/03/2009		Centers for Disease Control and Prevention
EPI_ISL_30712	United States	2009-05-04	A/Missouri/03/2009		Centers for Disease Control and Prevention
EPI_ISL_30714	United States	2009-05-04	A/Wisconsin/10/2009		Centers for Disease Control and Prevention
EPI_ISL_30720	United States	2009-05-04	A/Wisconsin/11/2009		Centers for Disease Control and Prevention
EPI_ISL_30974	United States	2009-05-04	A/New York/3313/2009		Other Database Import
EPI_ISL_31160	Colombia	2009-05-04	A/Colombia/394/2009	Instituto Nacional de Salud de Columbia	Centers for Disease Control and Prevention
EPI_ISL_31168	United States	2009-05-04	A/Georgia/02/2009		Centers for Disease Control and Prevention
EPI_ISL_31169	United States	2009-05-04	A/Georgia/03/2009		Centers for Disease Control and Prevention
EPI_ISL_31173	United States	2009-05-04	A/Kentucky/06/2009		Centers for Disease Control and Prevention
EPI_ISL_31174	United States	2009-05-04	A/Kentucky/07/2009		Centers for Disease Control and Prevention
EPI_ISL_31191	Thailand	2009-05-04	A/Nonthaburi/102/2009		Centers for Disease Control and Prevention
EPI_ISL_31450	United States	2009-05-04	A/New York/3337/2009		Other Database Import
EPI_ISL_32012	Thailand	2009-05-04	A/Nonthaburi/102/2009		Centers for Disease Control and Prevention
EPI_ISL_32021	United States	2009-05-04	A/Montana/07/2009		Centers for Disease Control and Prevention
EPI_ISL_32644	Canada	2009-05-04	A/Canada-SK/RV1767/2009		Other Database Import
EPI_ISL_33228	United States	2009-05-04	A/New York/3460/2009		Other Database Import
EPI_ISL_33538	United States	2009-05-04	A/New York/3338/2009		Other Database Import
EPI_ISL_60788	United States	2009-05-04	A/California/22/2009	Naval Health Research Center	Centers for Disease Control and Prevention
EPI_ISL_60975	Germany	2009-05-04	A/Brandenburg/20/2009		Other Database Import	Radonic,A.; Dabrowski,P.W.; Tesch,J.; Biere,B.; Schweiger,B.; Nitsche,A.
EPI_ISL_61374	Germany	2009-05-04	A/Sachsen-Anhalt/101/2009		Other Database Import	Radonic,A.; Dabrowski,P.W.; Tesch,J.; Biere,B.; Schweiger,B.; Nitsche,A.
EPI_ISL_61535	United States	2009-05-04	A/Wisconsin/629-D00183/2009		Other Database Import	The NIAID Influenza Genome Sequencing Consortium
EPI_ISL_61539	United States	2009-05-04	A/Wisconsin/629-D00349/2009		Other Database Import	The NIAID Influenza Genome Sequencing Consortium
EPI_ISL_61540	United States	2009-05-04	A/Wisconsin/629-D00378/2009		Other Database Import	The NIAID Influenza Genome Sequencing Consortium
EPI_ISL_61541	United States	2009-05-04	A/Wisconsin/629-D00396/2009		Other Database Import	The NIAID Influenza Genome Sequencing Consortium
EPI_ISL_61549	United States	2009-05-04	A/Wisconsin/629-D00714/2009		Other Database Import	The NIAID Influenza Genome Sequencing Consortium
EPI_ISL_61554	United States	2009-05-04	A/Wisconsin/629-D00790/2009		Other Database Import	The NIAID Influenza Genome Sequencing Consortium
EPI_ISL_61555	United States	2009-05-04	A/Wisconsin/629-D00807/2009		Other Database Import	The NIAID Influenza Genome Sequencing Consortium
EPI_ISL_61569	United States	2009-05-04	A/Wisconsin/629-D01226/2009		Other Database Import	The NIAID Influenza Genome Sequencing Consortium
EPI_ISL_61570	United States	2009-05-04	A/Wisconsin/629-D01251/2009		Other Database Import	The NIAID Influenza Genome Sequencing Consortium
EPI_ISL_61575	United States	2009-05-04	A/Wisconsin/629-D01415/2009		Other Database Import	The NIAID Influenza Genome Sequencing Consortium
EPI_ISL_61587	United States	2009-05-04	A/Wisconsin/629-D01764/2009		Other Database Import	The NIAID Influenza Genome Sequencing Consortium
EPI_ISL_61591	United States	2009-05-04	A/Wisconsin/629-D01810/2009		Other Database Import	The NIAID Influenza Genome Sequencing Consortium
EPI_ISL_61596	United States	2009-05-04	A/Wisconsin/629-D01880/2009		Other Database Import	The NIAID Influenza Genome Sequencing Consortium
EPI_ISL_61601	United States	2009-05-04	A/Wisconsin/629-D01962/2009		Other Database Import	The NIAID Influenza Genome Sequencing Consortium
EPI_ISL_61610	United States	2009-05-04	A/Wisconsin/629-D02272/2009		Other Database Import	The NIAID Influenza Genome Sequencing Consortium
EPI_ISL_61616	United States	2009-05-04	A/Wisconsin/629-D02425/2009		Other Database Import	The NIAID Influenza Genome Sequencing Consortium
EPI_ISL_61618	United States	2009-05-04	A/Wisconsin/629-D02432/2009		Other Database Import	The NIAID Influenza Genome Sequencing Consortium
EPI_ISL_61794	United States	2009-05-04	A/Craven/WR0093/2009		Other Database Import	Houng,H.-S.H.; Li,T.; Verratti,K.; Gong,H.; Zhou,Y.; Lipkin,W.I.; Street,C.; Seriwatana,J.; Lyons,A.G.; Keyes,J.; Yun,T.; Kuschner,R.A.
EPI_ISL_62649	United States	2009-05-04	A/Wisconsin/629-D01058/2009		Other Database Import	The NIAID Influenza Genome Sequencing Consortium
EPI_ISL_63959	United States	2009-05-04	A/Houston/22OS/2009		Other Database Import	The NIAID Influenza Genome Sequencing Consortium
EPI_ISL_63960	United States	2009-05-04	A/Houston/22H/2009		Other Database Import	The NIAID Influenza Genome Sequencing Consortium
EPI_ISL_70244	United States	2009-05-04	A/Texas/45/2009	Texas Childrens Hospital	Centers for Disease Control and Prevention
EPI_ISL_30707	United States	2009-05-05	A/South Dakota/04/2009		Centers for Disease Control and Prevention
EPI_ISL_30708	United States	2009-05-05	A/Ohio/09/2009		Centers for Disease Control and Prevention
EPI_ISL_31171	United States	2009-05-05	A/Idaho/03/2009		Centers for Disease Control and Prevention
EPI_ISL_31188	United States	2009-05-05	A/Michigan/05/2009		Centers for Disease Control and Prevention
EPI_ISL_31196	United States	2009-05-05	A/Texas/30/2009		Centers for Disease Control and Prevention
EPI_ISL_33592	United States	2009-05-05	A/Montana/06/2009		Centers for Disease Control and Prevention
EPI_ISL_61793	United States	2009-05-05	A/Craven/WR0019/2009		Other Database Import	Houng,H.-S.H.; Li,T.; Verratti,K.; Gong,H.; Zhou,Y.; Lipkin,W.I.; Street,C.; Seriwatana,J.; Lyons,A.G.; Keyes,J.; Yun,T.; Kuschner,R.A.
EPI_ISL_93041	United Kingdom	2009-05-05	A/England/249/2009		Other Database Import	Baillie,G.J.; Galiano,M.; Chiam,R.; Gall,A.; Palser,A.; Watson,S.; Lennard,N.; Moule,S.; Ormond,D.; Quail,M.; Agapow,P.-M.; Platt,S.; Myers,R.; Underwood,A.; Rambaut,A.; Green,J.; Pybus,O.; Kellam,P.; Zambon,M.
EPI_ISL_30283	Thailand	2009-05-06	A/Thailand/104/2009		Other Database Import
EPI_ISL_31253	France	2009-05-06	A/Strasbourg/2609/2009		Institut Pasteur
EPI_ISL_31254	France	2009-05-06	A/Strasbourg/2611/2009		Institut Pasteur
EPI_ISL_31454	United States	2009-05-06	A/New York/3351/2009		Other Database Import
EPI_ISL_31455	United States	2009-05-06	A/New York/3352/2009		Other Database Import
EPI_ISL_32032	United States	2009-05-06	A/Virginia/05/2009		Centers for Disease Control and Prevention
EPI_ISL_32646	Canada	2009-05-06	A/Canada-SK/RV1798/2009		Other Database Import
EPI_ISL_60790	Colombia	2009-05-06	A/Colombia/450/2009	Instituto Nacional de Salud de Columbia	Centers for Disease Control and Prevention
EPI_ISL_61280	United States	2009-05-06	A/New York/3323/2009		Other Database Import	The NIAID Influenza Genome Sequencing Consortium
EPI_ISL_61281	United States	2009-05-06	A/New York/3324/2009		Other Database Import	The NIAID Influenza Genome Sequencing Consortium
EPI_ISL_61283	United States	2009-05-06	A/New York/3364/2009		Other Database Import	The NIAID Influenza Genome Sequencing Consortium
EPI_ISL_61375	Germany	2009-05-06	A/Sachsen-Anhalt/97/2009		Other Database Import	Radonic,A.; Dabrowski,P.W.; Tesch,J.; Biere,B.; Schweiger,B.; Nitsche,A.
EPI_ISL_30080	Thailand	2009-05-07	A/Nonthaburi/102/2009		Chulalongkorn University
EPI_ISL_30702	United States	2009-05-07	A/Arizona/07/2009		Centers for Disease Control and Prevention
EPI_ISL_31156	United States	2009-05-07	A/Arkansas/03/2009		Centers for Disease Control and Prevention
EPI_ISL_31177	United States	2009-05-07	A/Massachusetts/08/2009		Centers for Disease Control and Prevention
EPI_ISL_31203	United States	2009-05-07	A/Washington/14/2009	Washington State Public Health Laboratory	Centers for Disease Control and Prevention
EPI_ISL_31578	United States	2009-05-07	A/Wisconsin/12/2009		Centers for Disease Control and Prevention
EPI_ISL_32643	Canada	2009-05-07	A/Canada-QC/RV1759/2009		Other Database Import
EPI_ISL_33962	Canada	2009-05-07	A/Canada-SK/RV1794/2009		Other Database Import
EPI_ISL_33963	Canada	2009-05-07	A/Canada-SK/RV1797/2009		Other Database Import
EPI_ISL_61544	United States	2009-05-07	A/Wisconsin/629-D00487/2009		Other Database Import	The NIAID Influenza Genome Sequencing Consortium
EPI_ISL_62462	Mexico	2009-05-07	A/Mexico City/001/2009		Other Database Import	The NIAID Influenza Genome Sequencing Consortium
EPI_ISL_63266	United States	2009-05-07	A/Washington/51/2009	Centers for Disease Control and Prevention	Centers for Disease Control and Prevention
EPI_ISL_96221	United Kingdom	2009-05-07	A/England/251/2009		Other Database Import	Galiano,M.C.
EPI_ISL_30176	Japan	2009-05-08	A/Narita/1/2009		Other Database Import
EPI_ISL_30624	Sweden	2009-05-08	A/Stockholm/29/2009	Swedish Institute for Infectious Disease Control	Swedish Institute for Infectious Disease Control
EPI_ISL_31448	United States	2009-05-08	A/New York/3354/2009		Other Database Import
EPI_ISL_31579	United States	2009-05-08	A/New York/57/2009		Centers for Disease Control and Prevention
EPI_ISL_32645	Canada	2009-05-08	A/Canada-SK/RV1793/2009		Other Database Import
EPI_ISL_33222	United States	2009-05-08	A/New York/3389/2009		Other Database Import
EPI_ISL_33960	Canada	2009-05-08	A/Canada-PQ/RV1758/2009		Other Database Import
EPI_ISL_61558	United States	2009-05-08	A/Wisconsin/629-D00905/2009		Other Database Import	The NIAID Influenza Genome Sequencing Consortium
EPI_ISL_61574	United States	2009-05-08	A/Wisconsin/629-D01313/2009		Other Database Import	The NIAID Influenza Genome Sequencing Consortium
EPI_ISL_61599	United States	2009-05-08	A/Wisconsin/629-D01909/2009		Other Database Import	The NIAID Influenza Genome Sequencing Consortium
EPI_ISL_61619	United States	2009-05-08	A/Wisconsin/629-D02452/2009		Other Database Import	The NIAID Influenza Genome Sequencing Consortium
EPI_ISL_62463	Mexico	2009-05-08	A/Mexico City/002/2009		Other Database Import	The NIAID Influenza Genome Sequencing Consortium
EPI_ISL_62464	Mexico	2009-05-08	A/Mexico City/003/2009		Other Database Import	The NIAID Influenza Genome Sequencing Consortium
EPI_ISL_62465	Mexico	2009-05-08	A/Mexico City/004/2009		Other Database Import	The NIAID Influenza Genome Sequencing Consortium
EPI_ISL_62466	Mexico	2009-05-08	A/Mexico City/005/2009		Other Database Import	The NIAID Influenza Genome Sequencing Consortium
EPI_ISL_64580	Japan	2009-05-08	A/YOKOHAMA/1000/2009		National Institute of Infectious Diseases (NIID)	Ujike,Makoto; Kato,Yumiko; Oguchi,Akio; Fujita,Nobuyuki; Obuchi,Masatsugu; Tashiro,Masato; Odagir,Takato
EPI_ISL_96220	United Kingdom	2009-05-08	A/England/255/2009		Other Database Import	Galiano,M.C.
EPI_ISL_31176	United States	2009-05-09	A/Maine/03/2009		Centers for Disease Control and Prevention
EPI_ISL_61565	United States	2009-05-09	A/Wisconsin/629-D01055/2009		Other Database Import	The NIAID Influenza Genome Sequencing Consortium
EPI_ISL_61600	United States	2009-05-09	A/Wisconsin/629-D01919/2009		Other Database Import	The NIAID Influenza Genome Sequencing Consortium
EPI_ISL_62467	Mexico	2009-05-09	A/Mexico City/006/2009		Other Database Import	The NIAID Influenza Genome Sequencing Consortium
EPI_ISL_62468	Mexico	2009-05-09	A/Mexico City/007/2009		Other Database Import	The NIAID Influenza Genome Sequencing Consortium
EPI_ISL_62471	Mexico	2009-05-09	A/Mexico City/010/2009		Other Database Import	The NIAID Influenza Genome Sequencing Consortium
EPI_ISL_62472	Mexico	2009-05-09	A/Mexico City/011/2009		Other Database Import	The NIAID Influenza Genome Sequencing Consortium
EPI_ISL_62474	Mexico	2009-05-09	A/Mexico City/013/2009		Other Database Import	The NIAID Influenza Genome Sequencing Consortium
EPI_ISL_62475	Mexico	2009-05-09	A/Mexico City/015/2009		Other Database Import	The NIAID Influenza Genome Sequencing Consortium
EPI_ISL_62476	Mexico	2009-05-09	A/Mexico City/017/2009		Other Database Import	The NIAID Influenza Genome Sequencing Consortium
EPI_ISL_75146	Mexico	2009-05-09	A/Mexico City/014/2009		Other Database Import	The NIAID Influenza Genome Sequencing Consortium
EPI_ISL_96217	United Kingdom	2009-05-09	A/England/262/2009		Other Database Import	Galiano,M.C.
EPI_ISL_96219	United Kingdom	2009-05-09	A/England/258/2009		Other Database Import	Galiano,M.C.
EPI_ISL_101990	Finland	2009-05-10	A/Helsinki/P15/2009		Other Database Import	Vanlede,M.; Kallio-Kokko,H.; Mattila,P.; Almusa,H.; Kakkola,L.; Kainov,D.
EPI_ISL_30132	China	2009-05-10	A/Sichuan/1/2009		WHO Chinese National Influenza Center
EPI_ISL_30198	China	2009-05-10	A/Shandong/1/2009		WHO Chinese National Influenza Center
EPI_ISL_30411	China	2009-05-10	A/Sichuan/1/2009		Other Database Import
EPI_ISL_30416	Finland	2009-05-10	A/Finland/553/2009		Other Database Import
EPI_ISL_30436	China	2009-05-10	A/Shandong/1/2009		Other Database Import
EPI_ISL_31178	United States	2009-05-10	A/Massachusetts/09/2009		Centers for Disease Control and Prevention
EPI_ISL_31190	United States	2009-05-10	A/Missouri/04/2009		Centers for Disease Control and Prevention
EPI_ISL_61534	United States	2009-05-10	A/Wisconsin/629-D00179/2009		Other Database Import	The NIAID Influenza Genome Sequencing Consortium
EPI_ISL_61577	United States	2009-05-10	A/Wisconsin/629-D01482/2009		Other Database Import	The NIAID Influenza Genome Sequencing Consortium
EPI_ISL_62469	Mexico	2009-05-10	A/Mexico City/008/2009		Other Database Import	The NIAID Influenza Genome Sequencing Consortium
EPI_ISL_62477	Mexico	2009-05-10	A/Mexico City/018/2009		Other Database Import	The NIAID Influenza Genome Sequencing Consortium
EPI_ISL_62658	United States	2009-05-10	A/Wisconsin/629-D01482/2009		Other Database Import	The NIAID Influenza Genome Sequencing Consortium
EPI_ISL_30701	United States	2009-05-11	A/North Dakota/04/2009		Centers for Disease Control and Prevention
EPI_ISL_30755	France	2009-05-11	A/Paris/2629/2009		Institut Pasteur
EPI_ISL_31161	Ecuador	2009-05-11	A/Ecuador/752/2009	Instituto Nacional de Higiene y Medicina Tropical "Leopoldo Izquieta Perez"	Centers for Disease Control and Prevention
EPI_ISL_31180	United States	2009-05-11	A/Massachusetts/11/2009		Centers for Disease Control and Prevention
EPI_ISL_31192	Panama	2009-05-11	A/Panama/302869/2009	Instituto Conmemorativo Gorgas de Estudios de la Salud	Centers for Disease Control and Prevention
EPI_ISL_31233	United States	2009-05-11	A/Texas/32/2009		Centers for Disease Control and Prevention
EPI_ISL_61285	United States	2009-05-11	A/New York/3413/2009		Other Database Import	The NIAID Influenza Genome Sequencing Consortium
EPI_ISL_61288	United States	2009-05-11	A/New York/3454/2009		Other Database Import	The NIAID Influenza Genome Sequencing Consortium
EPI_ISL_61289	United States	2009-05-11	A/New York/3455/2009		Other Database Import	The NIAID Influenza Genome Sequencing Consortium
EPI_ISL_96218	United Kingdom	2009-05-11	A/England/261/2009		Other Database Import	Galiano,M.C.
EPI_ISL_31170	Honduras	2009-05-12	A/Honduras/327/2009	Laboratorio Nacional de Virologia	Centers for Disease Control and Prevention
EPI_ISL_31197	United States	2009-05-12	A/Texas/31/2009		Centers for Disease Control and Prevention
EPI_ISL_31198	United States	2009-05-12	A/Texas/33/2009		Centers for Disease Control and Prevention
EPI_ISL_31199	United States	2009-05-12	A/Texas/34/2009		Centers for Disease Control and Prevention
EPI_ISL_33226	United States	2009-05-12	A/New York/3418/2009		Other Database Import
EPI_ISL_33229	United States	2009-05-12	A/New York/3488/2009		Other Database Import
EPI_ISL_33550	United States	2009-05-12	A/New York/3498/2009		Other Database Import
EPI_ISL_60193	Belgium	2009-05-12	A/Belgium/54/2009	Scientific Institute of Public Health	National Institute for Medical Research
EPI_ISL_62470	Mexico	2009-05-12	A/Mexico City/009/2009		Other Database Import	The NIAID Influenza Genome Sequencing Consortium
EPI_ISL_62668	United States	2009-05-12	A/Wisconsin/629-D01851/2009		Other Database Import	The NIAID Influenza Genome Sequencing Consortium
EPI_ISL_96216	United Kingdom	2009-05-12	A/England/XFL00475/2009		Other Database Import	Galiano,M.C.
EPI_ISL_31162	El Salvador	2009-05-13	A/El Salvador/351/2009	Contiguo a Hospital Rosales	Centers for Disease Control and Prevention
EPI_ISL_33548	United States	2009-05-13	A/New York/3449/2009		Other Database Import
EPI_ISL_60811	United States	2009-05-13	A/Mississippi/01/2009	Mississippi Public Health Laboratory	Centers for Disease Control and Prevention
EPI_ISL_61286	United States	2009-05-13	A/New York/3420/2009		Other Database Import	The NIAID Influenza Genome Sequencing Consortium
EPI_ISL_61572	United States	2009-05-13	A/Wisconsin/629-D01305/2009		Other Database Import	The NIAID Influenza Genome Sequencing Consortium
EPI_ISL_62455	United States	2009-05-13	A/Houston/1OS/2009		Other Database Import	The NIAID Influenza Genome Sequencing Consortium
EPI_ISL_62652	United States	2009-05-13	A/Wisconsin/629-D01154/2009		Other Database Import	The NIAID Influenza Genome Sequencing Consortium
EPI_ISL_63938	United States	2009-05-13	A/Houston/1H/2009		Other Database Import	The NIAID Influenza Genome Sequencing Consortium
EPI_ISL_63949	United States	2009-05-13	A/Houston/10OS/2009		Other Database Import	The NIAID Influenza Genome Sequencing Consortium
EPI_ISL_63950	United States	2009-05-13	A/Houston/10H/2009		Other Database Import	The NIAID Influenza Genome Sequencing Consortium
EPI_ISL_33223	United States	2009-05-14	A/New York/3514/2009		Other Database Import
EPI_ISL_61290	United States	2009-05-14	A/New York/3463/2009		Other Database Import	The NIAID Influenza Genome Sequencing Consortium
EPI_ISL_61531	United States	2009-05-14	A/Wisconsin/629-D00064/2009		Other Database Import	The NIAID Influenza Genome Sequencing Consortium
EPI_ISL_61561	United States	2009-05-14	A/Wisconsin/629-D00978/2009		Other Database Import	The NIAID Influenza Genome Sequencing Consortium
EPI_ISL_61562	United States	2009-05-14	A/Wisconsin/629-D00997/2009		Other Database Import	The NIAID Influenza Genome Sequencing Consortium
EPI_ISL_61593	United States	2009-05-14	A/Wisconsin/629-D01837/2009		Other Database Import	The NIAID Influenza Genome Sequencing Consortium
EPI_ISL_30433	China	2009-05-15	A/Beijing/01/2009		Other Database Import
EPI_ISL_30518	China	2009-05-15	A/Beijing/01/2009		WHO Chinese National Influenza Center
EPI_ISL_61228	Malaysia	2009-05-15	A/Malaysia/820/2009		Other Database Import	Balraj,P.; Yusof,A.M.; Othman,K.A.; Thayan,R.; Subramaniam,S.; Kassim,F.M.; Sidek,H.; Sulaiman,L.H.; Murad,S.; Khoo,A.S.B.; Saat,Z.
EPI_ISL_61315	United States	2009-05-15	A/New York/3744/2009		Other Database Import	The NIAID Influenza Genome Sequencing Consortium
EPI_ISL_61594	United States	2009-05-15	A/Wisconsin/629-D01839/2009		Other Database Import	The NIAID Influenza Genome Sequencing Consortium
EPI_ISL_62655	United States	2009-05-15	A/Wisconsin/629-D01295/2009		Other Database Import	The NIAID Influenza Genome Sequencing Consortium
EPI_ISL_62665	United States	2009-05-15	A/Wisconsin/629-D01839/2009		Other Database Import	The NIAID Influenza Genome Sequencing Consortium
EPI_ISL_30529	Japan	2009-05-16	A/Osaka/2/2009		Other Database Import
EPI_ISL_33230	United States	2009-05-16	A/New York/3499/2009		Other Database Import
EPI_ISL_33542	United States	2009-05-16	A/New York/3502/2009		Other Database Import
EPI_ISL_33543	United States	2009-05-16	A/New York/3509/2009		Other Database Import
EPI_ISL_33544	United States	2009-05-16	A/New York/3545/2009		Other Database Import
EPI_ISL_33549	United States	2009-05-16	A/New York/3469/2009		Other Database Import
EPI_ISL_60194	Belgium	2009-05-16	A/Belgium/86/2009	Scientific Institute of Public Health	National Institute for Medical Research
EPI_ISL_60942	China	2009-05-16	A/Beijing/02/2009		Other Database Import	Yang,J.; Yang,F.; Jin,Q.
EPI_ISL_61229	Malaysia	2009-05-16	A/Malaysia/854/2009		Other Database Import	Balraj,P.; Yusof,A.M.; Othman,K.A.; Thayan,R.; Subramaniam,S.; Kassim,F.M.; Heng,L.B.; Sulaiman,L.H.; Murad,S.; Khoo,A.S.B.; Saat,Z.
EPI_ISL_61291	United States	2009-05-16	A/New York/3532/2009		Other Database Import	The NIAID Influenza Genome Sequencing Consortium
EPI_ISL_61316	United States	2009-05-16	A/New York/3747/2009		Other Database Import	The NIAID Influenza Genome Sequencing Consortium
EPI_ISL_61542	United States	2009-05-16	A/Wisconsin/629-D00434/2009		Other Database Import	The NIAID Influenza Genome Sequencing Consortium
EPI_ISL_61546	United States	2009-05-16	A/Wisconsin/629-D00575/2009		Other Database Import	The NIAID Influenza Genome Sequencing Consortium
EPI_ISL_61560	United States	2009-05-16	A/Wisconsin/629-D00967/2009		Other Database Import	The NIAID Influenza Genome Sequencing Consortium
EPI_ISL_61608	United States	2009-05-16	A/Wisconsin/629-D02227/2009		Other Database Import	The NIAID Influenza Genome Sequencing Consortium
EPI_ISL_62568	Norway	2009-05-16	A/Norway/1359/2009		Other Database Import	Hungnes,O.; Dudman,S.G.; Kilander,A.
EPI_ISL_74718	Mexico	2009-05-16	A/Mexico city/CIA9/2009		Other Database Import	Zepeda,H.; Zarate,P.; Medina-Gomez,F.; Garcia-Gonzalez,O.P.; Marino,N.; Bravo,J.; Perea,L.; Lara,M.; Estrada,C.; Flores,F.; Alvarez,I.; Delgado-Urbina,C.; Jimenez-Estrada,J.M.; Bastida-Gonzalez,F.G.; Velazquez-Quiroz,I.; Rodriguez-Hernandez,R.; Zaldi
EPI_ISL_96215	United Kingdom	2009-05-16	A/England/267/2009		Other Database Import	Galiano,M.C.
EPI_ISL_30525	Japan	2009-05-17	A/Hyogo/1/2009		Other Database Import
EPI_ISL_30526	Japan	2009-05-17	A/Hyogo/2/2009		Other Database Import
EPI_ISL_31255	France	2009-05-17	A/Paris/2650/2009		Institut Pasteur
EPI_ISL_31452	United States	2009-05-17	A/New York/3468/2009		Other Database Import
EPI_ISL_32647	Canada	2009-05-17	A/Canada-QC/RV1954/2009		Other Database Import
EPI_ISL_33541	United States	2009-05-17	A/New York/3501/2009		Other Database Import
EPI_ISL_33551	United States	2009-05-17	A/New York/3534/2009		Other Database Import
EPI_ISL_33573	Chile	2009-05-17	A/Chile/8945/2009	Instituto de Salud Publica de Chile	Centers for Disease Control and Prevention
EPI_ISL_33877	United States	2009-05-17	A/New York/3516/2009		Other Database Import
EPI_ISL_61869	China	2009-05-17	A/GuangzhouSB/01/2009		Other Database Import	Li,X.; Zhao,X.; Zou,S.; Li,L.; Lan,Y.; Cheng,Y.; Tan,M.; Li,X.; Wen,L.; Wang,D.; Li,D.; Shu,Y.
EPI_ISL_62648	United States	2009-05-17	A/Wisconsin/629-D00989/2009		Other Database Import	The NIAID Influenza Genome Sequencing Consortium
EPI_ISL_96607	United Kingdom	2009-05-17	A/England/93000102/2009		Other Database Import	Galiano,M.C.
EPI_ISL_30511	China	2009-05-18	A/Guangdong/1/2009		WHO Chinese National Influenza Center
EPI_ISL_31019	Japan	2009-05-18	A/Himeji/1/2009		Other Database Import
EPI_ISL_31025	China	2009-05-18	A/GuangzhouSB/01/2009		Other Database Import
EPI_ISL_33574	Chile	2009-05-18	A/Chile/8949/2009	Instituto de Salud Publica de Chile	Centers for Disease Control and Prevention
EPI_ISL_33872	United States	2009-05-18	A/New York/3740/2009		Other Database Import
EPI_ISL_61147	China	2009-05-18	A/Guangdong/1/2009		Other Database Import	Jiang,L.; Ke,C.; Tang,X.; Yang,Z.; Lei,C.; Cao,K.; Zhu,X.; Guan,H.; Liu,L.; Zhang,Y.; Yang,X.; Fang,D.; Huang,W.; Li,J.; Zhou,J.; Xiong,H.; Huang,Y.; Huang,J.; Cai,J.; Lin,C.; He,Z.; Ding,X.; Chen,B.; Wu,J.; Yuan,J.; Zhou,J.; Yuan,P.; Lai,X.; Xu,L.;
EPI_ISL_61300	United States	2009-05-18	A/New York/3612/2009		Other Database Import	The NIAID Influenza Genome Sequencing Consortium
EPI_ISL_62456	United States	2009-05-18	A/Houston/2H/2009		Other Database Import	The NIAID Influenza Genome Sequencing Consortium
EPI_ISL_63939	United States	2009-05-18	A/Houston/2OS/2009		Other Database Import	The NIAID Influenza Genome Sequencing Consortium
EPI_ISL_63940	United States	2009-05-18	A/Houston/3OS/2009		Other Database Import	The NIAID Influenza Genome Sequencing Consortium
EPI_ISL_63941	United States	2009-05-18	A/Houston/3H/2009		Other Database Import	The NIAID Influenza Genome Sequencing Consortium
EPI_ISL_76259	Argentina	2009-05-18	A/Argentina/19659/2009		Other Database Import	Davis,T.; Echavarria,M.; Marcone,D.; Carballal,G.
EPI_ISL_77947	China	2009-05-18	A/Guangdong/01/2009		Other Database Import	Tian,J.; Zhou,J.; Fang,D.; Liang,Y.; Yan,H.; Zhou,J.; Liu,Y.; Fu,C.; Gao,H.; Jiang,L.
EPI_ISL_90148	Morocco	2009-05-18	A/Morocco/1515/2009	Institut National d Hygiene, Ministere de la sante sante	National Institute of Hygiene	Hassan Ihazmade , Amal Barakat
EPI_ISL_31116	Japan	2009-05-19	A/Shiga/2/2009		Other Database Import
EPI_ISL_31153	United States	2009-05-19	A/Arizona/09/2009		Centers for Disease Control and Prevention
EPI_ISL_33224	United States	2009-05-19	A/New York/3529/2009		Other Database Import
EPI_ISL_33546	United States	2009-05-19	A/New York/3563/2009		Other Database Import
EPI_ISL_33869	United States	2009-05-19	A/New York/3568/2009		Other Database Import
EPI_ISL_33878	United States	2009-05-19	A/New York/3528/2009		Other Database Import
EPI_ISL_33941	Taiwan	2009-05-19	A/Taiwan/T0724/2009		Other Database Import
EPI_ISL_61296	United States	2009-05-19	A/New York/3577/2009		Other Database Import	The NIAID Influenza Genome Sequencing Consortium
EPI_ISL_61297	United States	2009-05-19	A/New York/3580/2009		Other Database Import	The NIAID Influenza Genome Sequencing Consortium
EPI_ISL_61301	United States	2009-05-19	A/New York/3613/2009		Other Database Import	The NIAID Influenza Genome Sequencing Consortium
EPI_ISL_61314	United States	2009-05-19	A/New York/3741/2009		Other Database Import	The NIAID Influenza Genome Sequencing Consortium
EPI_ISL_61532	United States	2009-05-19	A/Wisconsin/629-D00084/2009		Other Database Import	The NIAID Influenza Genome Sequencing Consortium
EPI_ISL_61533	United States	2009-05-19	A/Wisconsin/629-D00160/2009		Other Database Import	The NIAID Influenza Genome Sequencing Consortium
EPI_ISL_61550	United States	2009-05-19	A/Wisconsin/629-D00722/2009		Other Database Import	The NIAID Influenza Genome Sequencing Consortium
EPI_ISL_61552	United States	2009-05-19	A/Wisconsin/629-D00752/2009		Other Database Import	The NIAID Influenza Genome Sequencing Consortium
EPI_ISL_62644	United States	2009-05-19	A/Wisconsin/629-D00752/2009		Other Database Import	The NIAID Influenza Genome Sequencing Consortium
EPI_ISL_63942	United States	2009-05-19	A/Houston/5OS/2009		Other Database Import	The NIAID Influenza Genome Sequencing Consortium
EPI_ISL_63943	United States	2009-05-19	A/Houston/5H/2009		Other Database Import	The NIAID Influenza Genome Sequencing Consortium
EPI_ISL_30519	China	2009-05-20	A/Beijing/3/2009		WHO Chinese National Influenza Center
EPI_ISL_30623	China	2009-05-20	A/Beijing/3/2009		Other Database Import
EPI_ISL_31193	Paraguay	2009-05-20	A/Paraguay/08/2009	Central Laboratory of Public Health	Centers for Disease Control and Prevention
EPI_ISL_31194	Paraguay	2009-05-20	A/Paraguay/09/2009	Central Laboratory of Public Health	Centers for Disease Control and Prevention
EPI_ISL_31667	China	2009-05-20	A/Beijing/502/2009		Other Database Import
EPI_ISL_33225	United States	2009-05-20	A/New York/3551/2009		Other Database Import
EPI_ISL_33545	United States	2009-05-20	A/New York/3552/2009		Other Database Import
EPI_ISL_33867	United States	2009-05-20	A/New York/3566/2009		Other Database Import
EPI_ISL_33868	United States	2009-05-20	A/New York/3567/2009		Other Database Import
EPI_ISL_61292	United States	2009-05-20	A/New York/3571/2009		Other Database Import	The NIAID Influenza Genome Sequencing Consortium
EPI_ISL_61298	United States	2009-05-20	A/New York/3582/2009		Other Database Import	The NIAID Influenza Genome Sequencing Consortium
EPI_ISL_61304	United States	2009-05-20	A/New York/3623/2009		Other Database Import	The NIAID Influenza Genome Sequencing Consortium
EPI_ISL_61385	Brazil	2009-05-20	A/Sao Paulo/2056/2009		Other Database Import	Santos,C.L.; de Paiva,T.M.
EPI_ISL_61580	United States	2009-05-20	A/Wisconsin/629-D01521/2009		Other Database Import	The NIAID Influenza Genome Sequencing Consortium
EPI_ISL_61589	United States	2009-05-20	A/Wisconsin/629-D01787/2009		Other Database Import	The NIAID Influenza Genome Sequencing Consortium
EPI_ISL_61617	United States	2009-05-20	A/Wisconsin/629-D02427/2009		Other Database Import	The NIAID Influenza Genome Sequencing Consortium
EPI_ISL_63944	United States	2009-05-20	A/Houston/6OS/2009		Other Database Import	The NIAID Influenza Genome Sequencing Consortium
EPI_ISL_63945	United States	2009-05-20	A/Houston/6H/2009		Other Database Import	The NIAID Influenza Genome Sequencing Consortium
EPI_ISL_63963	United States	2009-05-20	A/Brownsville/26OS/2009		Other Database Import	The NIAID Influenza Genome Sequencing Consortium
EPI_ISL_63964	United States	2009-05-20	A/Brownsville/27OS/2009		Other Database Import	The NIAID Influenza Genome Sequencing Consortium
EPI_ISL_30419	Russian Federation	2009-05-21	A/Moscow/01/2009		Other Database Import
EPI_ISL_30693	Italy	2009-05-21	A/Milan/UHSR1/2009		University Vita-Salute San Raffaele
EPI_ISL_31020	Japan	2009-05-21	A/Sakai/1/2009		Other Database Import
EPI_ISL_31021	Japan	2009-05-21	A/Sakai/2/2009		Other Database Import
EPI_ISL_33894	Japan	2009-05-21	A/Saitama/43/2009		Other Database Import
EPI_ISL_61232	Russian Federation	2009-05-21	A/Moscow/IIV01/2009		Other Database Import	Lvov,D.K.; Prilipov,A.G.; Sadykova,G.K.; Usachev,E.V.
EPI_ISL_61293	United States	2009-05-21	A/New York/3573/2009		Other Database Import	The NIAID Influenza Genome Sequencing Consortium
EPI_ISL_61295	United States	2009-05-21	A/New York/3576/2009		Other Database Import	The NIAID Influenza Genome Sequencing Consortium
EPI_ISL_61299	United States	2009-05-21	A/New York/3611/2009		Other Database Import	The NIAID Influenza Genome Sequencing Consortium
EPI_ISL_61309	United States	2009-05-21	A/New York/3653/2009		Other Database Import	The NIAID Influenza Genome Sequencing Consortium
EPI_ISL_62263	Kuwait	2009-05-21	A/Kuwait/4536/2009	U.S. Naval Medical Research Unit No.3	Centers for Disease Control and Prevention
EPI_ISL_62457	United States	2009-05-21	A/Houston/9OS/2009		Other Database Import	The NIAID Influenza Genome Sequencing Consortium
EPI_ISL_63946	United States	2009-05-21	A/Houston/7OS/2009		Other Database Import	The NIAID Influenza Genome Sequencing Consortium
EPI_ISL_63948	United States	2009-05-21	A/Houston/9H/2009		Other Database Import	The NIAID Influenza Genome Sequencing Consortium
EPI_ISL_63965	United States	2009-05-21	A/Brownsville/29OS/2009		Other Database Import	The NIAID Influenza Genome Sequencing Consortium
EPI_ISL_63966	United States	2009-05-21	A/Brownsville/30OS/2009		Other Database Import	The NIAID Influenza Genome Sequencing Consortium
EPI_ISL_64561	Japan	2009-05-21	A/SAITAMA/43/2009		National Institute of Infectious Diseases (NIID)	Ujike,Makoto; Kato,Yumiko; Oguchi,Akio; Fujita,Nobuyuki; Obuchi,Masatsugu; Tashiro,Masato; Odagir,Takato
EPI_ISL_76624	Australia	2009-05-21	A/Victoria/2002/2009	WHO Collaborating Centre for Reference and Research on Influenza	WHO Collaborating Centre for Reference and Research on Influenza	Deng,Y-M.; Iannello,P.; Caldwell,N.; Komadina,N.
EPI_ISL_96213	United Kingdom	2009-05-21	A/England/273/2009		Other Database Import	Galiano,M.C.
EPI_ISL_96214	United Kingdom	2009-05-21	A/England/XFL00651/2009		Other Database Import	Galiano,M.C.
EPI_ISL_30516	China	2009-05-22	A/Fujian/1/2009		WHO Chinese National Influenza Center
EPI_ISL_30622	China	2009-05-22	A/Fujian/1/2009		Other Database Import
EPI_ISL_30899	Russian Federation	2009-05-22	A/Kaluga/01/2009		Other Database Import
EPI_ISL_31022	Japan	2009-05-22	A/Shiga/1/2009		Other Database Import
EPI_ISL_31256	France	2009-05-22	A/Paris/2670/2009		Institut Pasteur
EPI_ISL_32030	United States	2009-05-22	A/Texas/39/2009		Centers for Disease Control and Prevention
EPI_ISL_33942	Taiwan	2009-05-22	A/Taiwan/T1338/2009		Other Database Import
EPI_ISL_33943	Taiwan	2009-05-22	A/Taiwan/T1339/2009		Other Database Import
EPI_ISL_61302	United States	2009-05-22	A/New York/3614/2009		Other Database Import	The NIAID Influenza Genome Sequencing Consortium
EPI_ISL_61306	United States	2009-05-22	A/New York/3627/2009		Other Database Import	The NIAID Influenza Genome Sequencing Consortium
EPI_ISL_61605	United States	2009-05-22	A/Wisconsin/629-D02064/2009		Other Database Import	The NIAID Influenza Genome Sequencing Consortium
EPI_ISL_63967	United States	2009-05-22	A/Brownsville/31OS/2009		Other Database Import	The NIAID Influenza Genome Sequencing Consortium
EPI_ISL_63968	United States	2009-05-22	A/Brownsville/31H/2009		Other Database Import	The NIAID Influenza Genome Sequencing Consortium
EPI_ISL_30515	China	2009-05-23	A/Zhejiang/1/2009		WHO Chinese National Influenza Center
EPI_ISL_30517	China	2009-05-23	A/Shanghai/1/2009		WHO Chinese National Influenza Center
EPI_ISL_30620	China	2009-05-23	A/Zhejiang/1/2009		Other Database Import
EPI_ISL_30621	China	2009-05-23	A/Shanghai/1/2009		Other Database Import
EPI_ISL_30733	China	2009-05-23	A/Beijing/4/2009		WHO Chinese National Influenza Center
EPI_ISL_30823	China	2009-05-23	A/Beijing/4/2009		Other Database Import
EPI_ISL_31172	United States	2009-05-23	A/Illinois/04/2009		Centers for Disease Control and Prevention
EPI_ISL_31257	France	2009-05-23	A/Rennes/2671/2009		Institut Pasteur
EPI_ISL_31580	United States	2009-05-23	A/New York/58/2009		Centers for Disease Control and Prevention
EPI_ISL_61834	Dominican Republic	2009-05-23	A/Santo Domingo/0574/2009		Other Database Import	Houng,H.-S.H.; Li,T.; Verratti,K.; Gong,H.; Zhou,Y.; Lipkin,W.I.; Street,C.; Seriwatana,J.; Lyons,A.G.; Keyes,J.; Yun,T.; Kuschner,R.A.
EPI_ISL_61835	Dominican Republic	2009-05-23	A/Santo Domingo/0574T/2009		Other Database Import	Houng,H.-S.H.; Li,T.; Verratti,K.; Gong,H.; Zhou,Y.; Lipkin,W.I.; Street,C.; Seriwatana,J.; Lyons,A.G.; Keyes,J.; Yun,T.; Kuschner,R.A.
EPI_ISL_62634	United States	2009-05-23	A/Wisconsin/629-D00451/2009		Other Database Import	The NIAID Influenza Genome Sequencing Consortium
EPI_ISL_62674	United States	2009-05-23	A/Wisconsin/629-D02206/2009		Other Database Import	The NIAID Influenza Genome Sequencing Consortium
EPI_ISL_63253	United States	2009-05-23	A/New York/97/2009	Centers for Disease Control and Prevention	Centers for Disease Control and Prevention
EPI_ISL_63958	United States	2009-05-23	A/Houston/20OS/2009		Other Database Import	The NIAID Influenza Genome Sequencing Consortium
EPI_ISL_63969	United States	2009-05-23	A/Brownsville/34OS/2009		Other Database Import	The NIAID Influenza Genome Sequencing Consortium
EPI_ISL_63970	United States	2009-05-23	A/Brownsville/34H/2009		Other Database Import	The NIAID Influenza Genome Sequencing Consortium
EPI_ISL_63981	United States	2009-05-23	A/Houston/20H/2009		Other Database Import	The NIAID Influenza Genome Sequencing Consortium
EPI_ISL_65011	United States	2009-05-23	A/New York/103/2009		Centers for Disease Control and Prevention
EPI_ISL_96209	United Kingdom	2009-05-23	A/England/288/2009		Other Database Import	Galiano,M.C.
EPI_ISL_96210	United Kingdom	2009-05-23	A/England/285/2009		Other Database Import	Galiano,M.C.
EPI_ISL_96211	United Kingdom	2009-05-23	A/England/279/2009		Other Database Import	Galiano,M.C.
EPI_ISL_96212	United Kingdom	2009-05-23	A/England/278/2009		Other Database Import	Galiano,M.C.
EPI_ISL_30883	China	2009-05-24	A/Shanghai/37T/2009		Shanghai Public Health Clinical Center
EPI_ISL_30897	China	2009-05-24	A/Shanghai/37T/2009		Other Database Import
EPI_ISL_31204	United States	2009-05-24	A/West Virginia/01/2009		Centers for Disease Control and Prevention
EPI_ISL_31673	Dominican Republic	2009-05-24	A/Santo Domingo/572N/2009		Other Database Import
EPI_ISL_32649	Canada	2009-05-24	A/Canada-MB/RV1975/2009		Other Database Import
EPI_ISL_61307	United States	2009-05-24	A/New York/3629/2009		Other Database Import	The NIAID Influenza Genome Sequencing Consortium
EPI_ISL_61384	Dominican Republic	2009-05-24	A/Santo Domingo/0573N/2009		Other Database Import	Houng,H.-S.H.; Verratti,K.; Gong,H.; Li,T.; Tang,Y.; Seriwatana,J.; Lipkin,W.I.; Street,C.; Lyons,A.G.; Keyes,J.; Yun,T.; Kuschner,R.A.
EPI_ISL_61518	Canada	2009-05-24	A/Toronto/C0270/2009		Other Database Import	Eshaghi,A.; Alexander,D.C.; Gubbay,J.B.; Low,D.E.
EPI_ISL_61576	United States	2009-05-24	A/Wisconsin/629-D01445/2009		Other Database Import	The NIAID Influenza Genome Sequencing Consortium
EPI_ISL_93043	Ireland	2009-05-24	A/Ireland/1/2009		Other Database Import	Baillie,G.J.; Galiano,M.; Chiam,R.; Gall,A.; Palser,A.; Watson,S.; Lennard,N.; Moule,S.; Ormond,D.; Quail,M.; Agapow,P.-M.; Platt,S.; Myers,R.; Underwood,A.; Rambaut,A.; Green,J.; Pybus,O.; Kellam,P.; Zambon,M.
EPI_ISL_96182	United Kingdom	2009-05-24	A/England/368/2009		Other Database Import	Galiano,M.C.
EPI_ISL_96203	United Kingdom	2009-05-24	A/England/300/2009		Other Database Import	Galiano,M.C.
EPI_ISL_96204	United Kingdom	2009-05-24	A/England/293/2009		Other Database Import	Galiano,M.C.
EPI_ISL_96205	United Kingdom	2009-05-24	A/England/292/2009		Other Database Import	Galiano,M.C.
EPI_ISL_96206	United Kingdom	2009-05-24	A/England/291/2009		Other Database Import	Galiano,M.C.
EPI_ISL_96207	United Kingdom	2009-05-24	A/England/290/2009		Other Database Import	Galiano,M.C.
EPI_ISL_96208	United Kingdom	2009-05-24	A/England/289/2009		Other Database Import	Galiano,M.C.
EPI_ISL_61303	United States	2009-05-25	A/New York/3617/2009		Other Database Import	The NIAID Influenza Genome Sequencing Consortium
EPI_ISL_61308	United States	2009-05-25	A/New York/3651/2009		Other Database Import	The NIAID Influenza Genome Sequencing Consortium
EPI_ISL_62679	United States	2009-05-25	A/Wisconsin/629-D02324/2009		Other Database Import	The NIAID Influenza Genome Sequencing Consortium
EPI_ISL_96201	United Kingdom	2009-05-25	A/Scotland/6/2009		Other Database Import	Galiano,M.C.
EPI_ISL_30833	Russian Federation	2009-05-26	A/Moscow/02/2009		Other Database Import
EPI_ISL_30900	Russian Federation	2009-05-26	A/Moscow/03/2009		Other Database Import
EPI_ISL_31112	Finland	2009-05-26	A/Finland/554/2009		Other Database Import
EPI_ISL_32414	Canada	2009-05-26	A/Toronto/0462/2009		Other Database Import
EPI_ISL_32632	Dominican Republic	2009-05-26	A/Santo Domingo/565T/2009		Other Database Import
EPI_ISL_32633	Dominican Republic	2009-05-26	A/Santo Domingo/568T/2009		Other Database Import
EPI_ISL_33870	United States	2009-05-26	A/New York/3702/2009		Other Database Import
EPI_ISL_61233	Russian Federation	2009-05-26	A/Moscow/IIV02/2009		Other Database Import	Usachev,E.V.; Sadykova,G.K.; Prilipov,A.G.
EPI_ISL_61305	United States	2009-05-26	A/New York/3625/2009		Other Database Import	The NIAID Influenza Genome Sequencing Consortium
EPI_ISL_61310	United States	2009-05-26	A/New York/3654/2009		Other Database Import	The NIAID Influenza Genome Sequencing Consortium
EPI_ISL_61311	United States	2009-05-26	A/New York/3655/2009		Other Database Import	The NIAID Influenza Genome Sequencing Consortium
EPI_ISL_61402	Japan	2009-05-26	A/Shizuoka-C/97/2009		Other Database Import	Ujike,M.; Obuchi,M.; Tashiro,M.; Odagiri,T.
EPI_ISL_61598	United States	2009-05-26	A/Wisconsin/629-D01894/2009		Other Database Import	The NIAID Influenza Genome Sequencing Consortium
EPI_ISL_62195	China	2009-05-26	A/Shanghai/SWL3/2009		WHO Chinese National Influenza Center	Li,Zi; Li,Xiyan; Zhao,Xiang; Ceng,Yanhui; Tan,Minju; Li,Xinwan; Yang,Lei; Zou,Shumei; Wen,Leying; Wang,Dayan; Li,Dexin; Shu,Yuelong
EPI_ISL_93042	United Kingdom	2009-05-26	A/England/303/2009		Other Database Import	Baillie,G.J.; Galiano,M.; Chiam,R.; Gall,A.; Palser,A.; Watson,S.; Lennard,N.; Moule,S.; Ormond,D.; Quail,M.; Agapow,P.-M.; Platt,S.; Myers,R.; Underwood,A.; Rambaut,A.; Green,J.; Pybus,O.; Kellam,P.; Zambon,M.
EPI_ISL_93044	United Kingdom	2009-05-26	A/England/313/2009		Other Database Import	Baillie,G.J.; Galiano,M.; Chiam,R.; Gall,A.; Palser,A.; Watson,S.; Lennard,N.; Moule,S.; Ormond,D.; Quail,M.; Agapow,P.-M.; Platt,S.; Myers,R.; Underwood,A.; Rambaut,A.; Green,J.; Pybus,O.; Kellam,P.; Zambon,M.
EPI_ISL_93070	Ireland	2009-05-26	A/Ireland/2/2009		Other Database Import	Baillie,G.J.; Galiano,M.; Chiam,R.; Gall,A.; Palser,A.; Watson,S.; Lennard,N.; Moule,S.; Ormond,D.; Quail,M.; Agapow,P.-M.; Platt,S.; Myers,R.; Underwood,A.; Rambaut,A.; Green,J.; Pybus,O.; Kellam,P.; Zambon,M.
EPI_ISL_93073	Ireland	2009-05-26	A/Ireland/3/2009		Other Database Import	Baillie,G.J.; Galiano,M.; Chiam,R.; Gall,A.; Palser,A.; Watson,S.; Lennard,N.; Moule,S.; Ormond,D.; Quail,M.; Agapow,P.-M.; Platt,S.; Myers,R.; Underwood,A.; Rambaut,A.; Green,J.; Pybus,O.; Kellam,P.; Zambon,M.
EPI_ISL_96202	United Kingdom	2009-05-26	A/England/309/2009		Other Database Import	Galiano,M.C.
EPI_ISL_30630	Italy	2009-05-27	A/Verona-Italy/2810/2009		Istituto Zooprofilattico Sperimentale Delle Venezie
EPI_ISL_30734	China	2009-05-27	A/Guangdong/2/2009		WHO Chinese National Influenza Center
EPI_ISL_31114	Italy	2009-05-27	A/Italy/49/2009		Other Database Import
EPI_ISL_31918	Brazil	2009-05-27	A/Sao Paulo/2233/2009		Other Database Import
EPI_ISL_61548	United States	2009-05-27	A/Wisconsin/629-D00698/2009		Other Database Import	The NIAID Influenza Genome Sequencing Consortium
EPI_ISL_61597	United States	2009-05-27	A/Wisconsin/629-D01883/2009		Other Database Import	The NIAID Influenza Genome Sequencing Consortium
EPI_ISL_61611	United States	2009-05-27	A/Wisconsin/629-D02276/2009		Other Database Import	The NIAID Influenza Genome Sequencing Consortium
EPI_ISL_61795	United States	2009-05-27	A/Craven/WR1001/2009		Other Database Import	Houng,H.-S.H.; Li,T.; Verratti,K.; Gong,H.; Zhou,Y.; Lipkin,W.I.; Street,C.; Seriwatana,J.; Lyons,A.G.; Keyes,J.; Yun,T.; Kuschner,R.A.
EPI_ISL_62002	Australia	2009-05-27	A/BRISBANE/2011/2009	Queensland Health Scientific Services	WHO Collaborating Centre for Reference and Research on Influenza	Deng,Yi-Mo; Iannello,Pina; Ernest,Joanne; Caldwell,Natalie; Komadina,Naomi
EPI_ISL_62189	China	2009-05-27	A/Fujian/SWL2/2009		WHO Chinese National Influenza Center	Li,Zi; Li,Xiyan; Zhao,Xiang; Ceng,Yanhui; Tan,Minju; Li,Xinwan; Yang,Lei; Zou,Shumei; Wen,Leying; Wang,Dayan; Li,Dexin; Shu,Yuelong
EPI_ISL_62194	China	2009-05-27	A/Shanghai/SWL2/2009		WHO Chinese National Influenza Center	Li,Zi; Li,Xiyan; Zhao,Xiang; Ceng,Yanhui; Tan,Minju; Li,Xinwan; Yang,Lei; Zou,Shumei; Wen,Leying; Wang,Dayan; Li,Dexin; Shu,Yuelong
EPI_ISL_62569	Norway	2009-05-27	A/Norway/1573/2009		Other Database Import	Hungnes,O.; Dudman,S.G.; Kilander,A.
EPI_ISL_62647	United States	2009-05-27	A/Wisconsin/629-D00949/2009		Other Database Import	The NIAID Influenza Genome Sequencing Consortium
EPI_ISL_62669	United States	2009-05-27	A/Wisconsin/629-D01886/2009		Other Database Import	The NIAID Influenza Genome Sequencing Consortium
EPI_ISL_63971	United States	2009-05-27	A/Brownsville/35OS/2009		Other Database Import	The NIAID Influenza Genome Sequencing Consortium
EPI_ISL_63972	United States	2009-05-27	A/Brownsville/35H/2009		Other Database Import	The NIAID Influenza Genome Sequencing Consortium
EPI_ISL_63982	United States	2009-05-27	A/Brownsville/36H/2009		Other Database Import	The NIAID Influenza Genome Sequencing Consortium
EPI_ISL_66021	Argentina	2009-05-27	A/Argentina/HNRG14/2009		Other Database Import	Barrero,P.R.; Viegas,M.; Valinotto,L.E.; Mistchenko,A.S.
EPI_ISL_76625	Australia	2009-05-27	A/Victoria/2010/2009	Victorian Infectious Diseases Reference Laboratory	WHO Collaborating Centre for Reference and Research on Influenza	Deng,Y-M.; Iannello,P.; Caldwell,N.; Komadina,N.
EPI_ISL_93055	United Kingdom	2009-05-27	A/England/350/2009		Other Database Import	Baillie,G.J.; Galiano,M.; Chiam,R.; Gall,A.; Palser,A.; Watson,S.; Lennard,N.; Moule,S.; Ormond,D.; Quail,M.; Agapow,P.-M.; Platt,S.; Myers,R.; Underwood,A.; Rambaut,A.; Green,J.; Pybus,O.; Kellam,P.; Zambon,M.
EPI_ISL_96181	United Kingdom	2009-05-27	A/England/369/2009		Other Database Import	Galiano,M.C.
EPI_ISL_31113	Finland	2009-05-28	A/Finland/555/2009		Other Database Import
EPI_ISL_31125	China	2009-05-28	A/Fuzhou/01/2009		Other Database Import
EPI_ISL_31134	China	2009-05-28	A/Shanghai/60T/2009		Other Database Import
EPI_ISL_31919	Brazil	2009-05-28	A/Mato Grosso/2329/2009		Other Database Import
EPI_ISL_33944	Taiwan	2009-05-28	A/Taiwan/T1773/2009		Other Database Import
EPI_ISL_60190	Belgium	2009-05-28	A/Belgium/158/2009	Scientific Institute of Public Health	National Institute for Medical Research
EPI_ISL_60867	Italy	2009-05-28	A/Verona-Italy/2810/2009	Istituto Zooprofilattico Sperimentale Delle Venezie	Istituto Zooprofilattico Sperimentale Delle Venezie
EPI_ISL_61312	United States	2009-05-28	A/New York/3709/2009		Other Database Import	The NIAID Influenza Genome Sequencing Consortium
EPI_ISL_61556	United States	2009-05-28	A/Wisconsin/629-D00829/2009		Other Database Import	The NIAID Influenza Genome Sequencing Consortium
EPI_ISL_61564	United States	2009-05-28	A/Wisconsin/629-D01026/2009		Other Database Import	The NIAID Influenza Genome Sequencing Consortium
EPI_ISL_61566	United States	2009-05-28	A/Wisconsin/629-D01083/2009		Other Database Import	The NIAID Influenza Genome Sequencing Consortium
EPI_ISL_61607	United States	2009-05-28	A/Wisconsin/629-D02144/2009		Other Database Import	The NIAID Influenza Genome Sequencing Consortium
EPI_ISL_61886	Palau	2009-05-28	A/PALAU/1/2009	Belau National Hospital	WHO Collaborating Centre for Reference and Research on Influenza	Deng,Yi-Mo; Iannello,Pina; Ernest,Joanne; Caldwell,Natalie; Komadina,Naomi
EPI_ISL_62196	China	2009-05-28	A/Guangdong/SWL3/2009		WHO Chinese National Influenza Center	Li,Zi; Li,Xiyan; Zhao,Xiang; Ceng,Yanhui; Tan,Minju; Li,Xinwan; Yang,Lei; Zou,Shumei; Wen,Leying; Wang,Dayan; Li,Dexin; Shu,Yuelong
EPI_ISL_62197	China	2009-05-28	A/Guangdong/SWL4/2009		WHO Chinese National Influenza Center	Li,Zi; Li,Xiyan; Zhao,Xiang; Ceng,Yanhui; Tan,Minju; Li,Xinwan; Yang,Lei; Zou,Shumei; Wen,Leying; Wang,Dayan; Li,Dexin; Shu,Yuelong
EPI_ISL_62627	United States	2009-05-28	A/Wisconsin/629-D00117/2009		Other Database Import	The NIAID Influenza Genome Sequencing Consortium
EPI_ISL_62654	United States	2009-05-28	A/Wisconsin/629-D01262/2009		Other Database Import	The NIAID Influenza Genome Sequencing Consortium
EPI_ISL_62664	United States	2009-05-28	A/Wisconsin/629-D01779/2009		Other Database Import	The NIAID Influenza Genome Sequencing Consortium
EPI_ISL_63979	United States	2009-05-28	A/Brownsville/37OS/2009		Other Database Import	The NIAID Influenza Genome Sequencing Consortium
EPI_ISL_73553	China	2009-05-28	A/Shanghai/SWL6/2009		WHO Chinese National Influenza Center	Yu Lan,Zi Li,Xiyan Li,Xiang Zhao,Yanhui Cheng,minju Tan,Xinwan Li,Lei Yang,Shumei Zou,Leying Wen,Dayan Wang,Dexin Li,Yuelong Shu
EPI_ISL_76079	China	2009-05-28	A/Guangdong/SB1/2009		Other Database Import	Zhang,L.; Wei,S.J.
EPI_ISL_93045	United Kingdom	2009-05-28	A/England/328/2009		Other Database Import	Baillie,G.J.; Galiano,M.; Chiam,R.; Gall,A.; Palser,A.; Watson,S.; Lennard,N.; Moule,S.; Ormond,D.; Quail,M.; Agapow,P.-M.; Platt,S.; Myers,R.; Underwood,A.; Rambaut,A.; Green,J.; Pybus,O.; Kellam,P.; Zambon,M.
EPI_ISL_96177	United Kingdom	2009-05-28	A/England/373/2009		Other Database Import	Galiano,M.C.
EPI_ISL_96178	United Kingdom	2009-05-28	A/England/372/2009		Other Database Import	Galiano,M.C.
EPI_ISL_96179	United Kingdom	2009-05-28	A/England/371/2009		Other Database Import	Galiano,M.C.
EPI_ISL_96180	United Kingdom	2009-05-28	A/England/370/2009		Other Database Import	Galiano,M.C.
EPI_ISL_96191	United Kingdom	2009-05-28	A/England/336/2009		Other Database Import	Galiano,M.C.
EPI_ISL_96192	United Kingdom	2009-05-28	A/Scotland/7/2009		Other Database Import	Galiano,M.C.
EPI_ISL_96194	United Kingdom	2009-05-28	A/England/327/2009		Other Database Import	Galiano,M.C.
EPI_ISL_96195	United Kingdom	2009-05-28	A/England/323/2009		Other Database Import	Galiano,M.C.
EPI_ISL_96197	United Kingdom	2009-05-28	A/England/318/2009		Other Database Import	Galiano,M.C.
EPI_ISL_96198	United Kingdom	2009-05-28	A/England/317/2009		Other Database Import	Galiano,M.C.
EPI_ISL_96199	United Kingdom	2009-05-28	A/England/316/2009		Other Database Import	Galiano,M.C.
EPI_ISL_96200	United Kingdom	2009-05-28	A/England/314/2009		Other Database Import	Galiano,M.C.
EPI_ISL_30592	China	2009-05-29	A/Guangdong/05/2009		Other Database Import
EPI_ISL_30631	China	2009-05-29	A/Guangdong/02/2009		Other Database Import
EPI_ISL_31748	Sweden	2009-05-29	A/Stockholm/31/2009		Swedish Institute for Infectious Disease Control
EPI_ISL_32018	United States	2009-05-29	A/California/24/2009		Centers for Disease Control and Prevention
EPI_ISL_32653	Canada	2009-05-29	A/Canada-MB/RV2018/2009		Other Database Import
EPI_ISL_33871	United States	2009-05-29	A/New York/3715/2009		Other Database Import
EPI_ISL_60191	Belgium	2009-05-29	A/Belgium/170/2009	Scientific Institute of Public Health	National Institute for Medical Research
EPI_ISL_60192	Belgium	2009-05-29	A/Belgium/171/2009	Scientific Institute of Public Health	National Institute for Medical Research
EPI_ISL_61145	China	2009-05-29	A/Guangdong/03/2009		Other Database Import	Zhu,X.; Tang,X.; Yang,Z.; Lei,C.; Jiang,L.; Ke,C.; Liu,L.; Guan,H.; Zhang,Y.; Yang,X.; Huang,W.; Li,J.; Xiong,H.; Huang,Y.; Huang,J.; Cai,J.; Lin,C.; He,Z.; Ding,X.; Chen,B.; Wu,J.; Yuan,J.; Wang,L.; Yuan,P.; Li,M.
EPI_ISL_61344	Norway	2009-05-29	A/Norway/1613/2009		Other Database Import	Hungnes,O.; Dudman,S.G.; Kilander,A.
EPI_ISL_61386	Brazil	2009-05-29	A/Sao Paulo/2193/2009		Other Database Import	Santos,C.L.; de Paiva,T.M.
EPI_ISL_61387	Brazil	2009-05-29	A/Sao Paulo/2261/2009		Other Database Import	Santos,C.L.; de Paiva,T.M.
EPI_ISL_61388	Brazil	2009-05-29	A/Sao Paulo/2275/2009		Other Database Import	Santos,C.L.; de Paiva,T.M.
EPI_ISL_61435	Singapore	2009-05-29	A/Singapore/ON129/2009		Other Database Import	Lee,C.W.H.; Koh,C.W.; Han,B.L.; Chan,Y.S.; Sung,W.-K.; Phauh,S.P.; Loh,P.L.; Meng,S.; Ng,K.Y.; Yong,T.Y.; Cui,L.; Lin,R.; Hibberd,M.L.; Wong,C.W.
EPI_ISL_62190	China	2009-05-29	A/Fujian/SWL3/2009		WHO Chinese National Influenza Center	Li,Zi; Li,Xiyan; Zhao,Xiang; Ceng,Yanhui; Tan,Minju; Li,Xinwan; Yang,Lei; Zou,Shumei; Wen,Leying; Wang,Dayan; Li,Dexin; Shu,Yuelong
EPI_ISL_62632	United States	2009-05-29	A/Wisconsin/629-D00426/2009		Other Database Import	The NIAID Influenza Genome Sequencing Consortium
EPI_ISL_62667	United States	2009-05-29	A/Wisconsin/629-D01847/2009		Other Database Import	The NIAID Influenza Genome Sequencing Consortium
EPI_ISL_62675	United States	2009-05-29	A/Wisconsin/629-D02213/2009		Other Database Import	The NIAID Influenza Genome Sequencing Consortium
EPI_ISL_77236	China	2009-05-29	A/Guangdong/06/2009		Other Database Import	Zhou,J.; Liang,Y.; Fang,D.; Zhou,J.; Tian,J.; Yan,H.; Fu,C.; Liu,Y.; Gao,H.; Jiang,L.
EPI_ISL_78776	United States	2009-05-29	A/New York/NHRC0002/2009		Other Database Import	The NIAID Influenza Genome Sequencing Consortium
EPI_ISL_93048	United Kingdom	2009-05-29	A/England/342/2009		Other Database Import	Baillie,G.J.; Galiano,M.; Chiam,R.; Gall,A.; Palser,A.; Watson,S.; Lennard,N.; Moule,S.; Ormond,D.; Quail,M.; Agapow,P.-M.; Platt,S.; Myers,R.; Underwood,A.; Rambaut,A.; Green,J.; Pybus,O.; Kellam,P.; Zambon,M.
EPI_ISL_93074	Ireland	2009-05-29	A/Ireland/4/2009		Other Database Import	Baillie,G.J.; Galiano,M.; Chiam,R.; Gall,A.; Palser,A.; Watson,S.; Lennard,N.; Moule,S.; Ormond,D.; Quail,M.; Agapow,P.-M.; Platt,S.; Myers,R.; Underwood,A.; Rambaut,A.; Green,J.; Pybus,O.; Kellam,P.; Zambon,M.
EPI_ISL_96184	United Kingdom	2009-05-29	A/England/362/2009		Other Database Import	Galiano,M.C.
EPI_ISL_96193	United Kingdom	2009-05-29	A/England/333/2009		Other Database Import	Galiano,M.C.
EPI_ISL_96196	United Kingdom	2009-05-29	A/England/320/2009		Other Database Import	Galiano,M.C.
EPI_ISL_31773	Sweden	2009-05-30	A/Stockholm/33/2009		Swedish Institute for Infectious Disease Control
EPI_ISL_33572	Chile	2009-05-30	A/Chile/867/2009	Instituto de Salud Publica de Chile	Centers for Disease Control and Prevention
EPI_ISL_33583	Singapore	2009-05-30	A/Singapore/57/2009	Singapore General Hospital	Centers for Disease Control and Prevention
EPI_ISL_33945	Taiwan	2009-05-30	A/Taiwan/T1821/2009		Other Database Import
EPI_ISL_61345	Norway	2009-05-30	A/Norway/1623/2009		Other Database Import	Hungnes,O.; Dudman,S.G.; Kilander,A.
EPI_ISL_61536	United States	2009-05-30	A/Wisconsin/629-D00223/2009		Other Database Import	The NIAID Influenza Genome Sequencing Consortium
EPI_ISL_61603	United States	2009-05-30	A/Wisconsin/629-D02013/2009		Other Database Import	The NIAID Influenza Genome Sequencing Consortium
EPI_ISL_62193	China	2009-05-30	A/Fujian/SWL5/2009		WHO Chinese National Influenza Center	Li,Zi; Li,Xiyan; Zhao,Xiang; Ceng,Yanhui; Tan,Minju; Li,Xinwan; Yang,Lei; Zou,Shumei; Wen,Leying; Wang,Dayan; Li,Dexin; Shu,Yuelong
EPI_ISL_62198	China	2009-05-30	A/Beijing/SWL5/2009		WHO Chinese National Influenza Center	Li,Zi; Li,Xiyan; Zhao,Xiang; Ceng,Yanhui; Tan,Minju; Li,Xinwan; Yang,Lei; Zou,Shumei; Wen,Leying; Wang,Dayan; Li,Dexin; Shu,Yuelong
EPI_ISL_63974	United States	2009-05-30	A/Brownsville/39OS/2009		Other Database Import	The NIAID Influenza Genome Sequencing Consortium
EPI_ISL_63975	United States	2009-05-30	A/Brownsville/39H/2009		Other Database Import	The NIAID Influenza Genome Sequencing Consortium
EPI_ISL_70517	Singapore	2009-05-30	A/Singapore/GN285/2009		Other Database Import	Phuah,S.P.; Meng,S.; Yong,T.Y.; Loh,P.L.; Cui,L.; Lin,R.
EPI_ISL_73419	Chile	2009-05-30	A/Chile/945/2009	Instituto de Salud Publica de Chile	Centers for Disease Control and Prevention
EPI_ISL_73546	China	2009-05-30	A/Hubei/SWL1/2009		WHO Chinese National Influenza Center	Yu Lan,Zi Li,Xiyan Li,Xiang Zhao,Yanhui Cheng,minju Tan,Xinwan Li,Lei Yang,Shumei Zou,Leying Wen,Dayan Wang,Dexin Li,Yuelong Shu
EPI_ISL_73547	China	2009-05-30	A/Beijing/SWL6/2009		WHO Chinese National Influenza Center	Yu Lan,Zi Li,Xiyan Li,Xiang Zhao,Yanhui Cheng,minju Tan,Xinwan Li,Lei Yang,Shumei Zou,Leying Wen,Dayan Wang,Dexin Li,Yuelong Shu
EPI_ISL_76251	Argentina	2009-05-30	A/Argentina/07-09GP/2009		Other Database Import	Davis,T.; Echavarria,M.; Marcone,D.; Carballal,G.
EPI_ISL_93046	United Kingdom	2009-05-30	A/England/337/2009		Other Database Import	Baillie,G.J.; Galiano,M.; Chiam,R.; Gall,A.; Palser,A.; Watson,S.; Lennard,N.; Moule,S.; Ormond,D.; Quail,M.; Agapow,P.-M.; Platt,S.; Myers,R.; Underwood,A.; Rambaut,A.; Green,J.; Pybus,O.; Kellam,P.; Zambon,M.
EPI_ISL_93047	United Kingdom	2009-05-30	A/England/341/2009		Other Database Import	Baillie,G.J.; Galiano,M.; Chiam,R.; Gall,A.; Palser,A.; Watson,S.; Lennard,N.; Moule,S.; Ormond,D.; Quail,M.; Agapow,P.-M.; Platt,S.; Myers,R.; Underwood,A.; Rambaut,A.; Green,J.; Pybus,O.; Kellam,P.; Zambon,M.
EPI_ISL_93049	United Kingdom	2009-05-30	A/England/343/2009		Other Database Import	Baillie,G.J.; Galiano,M.; Chiam,R.; Gall,A.; Palser,A.; Watson,S.; Lennard,N.; Moule,S.; Ormond,D.; Quail,M.; Agapow,P.-M.; Platt,S.; Myers,R.; Underwood,A.; Rambaut,A.; Green,J.; Pybus,O.; Kellam,P.; Zambon,M.
EPI_ISL_93050	United Kingdom	2009-05-30	A/England/345/2009		Other Database Import	Baillie,G.J.; Galiano,M.; Chiam,R.; Gall,A.; Palser,A.; Watson,S.; Lennard,N.; Moule,S.; Ormond,D.; Quail,M.; Agapow,P.-M.; Platt,S.; Myers,R.; Underwood,A.; Rambaut,A.; Green,J.; Pybus,O.; Kellam,P.; Zambon,M.
EPI_ISL_93051	United Kingdom	2009-05-30	A/England/346/2009		Other Database Import	Baillie,G.J.; Galiano,M.; Chiam,R.; Gall,A.; Palser,A.; Watson,S.; Lennard,N.; Moule,S.; Ormond,D.; Quail,M.; Agapow,P.-M.; Platt,S.; Myers,R.; Underwood,A.; Rambaut,A.; Green,J.; Pybus,O.; Kellam,P.; Zambon,M.
EPI_ISL_93052	United Kingdom	2009-05-30	A/England/347/2009		Other Database Import	Baillie,G.J.; Galiano,M.; Chiam,R.; Gall,A.; Palser,A.; Watson,S.; Lennard,N.; Moule,S.; Ormond,D.; Quail,M.; Agapow,P.-M.; Platt,S.; Myers,R.; Underwood,A.; Rambaut,A.; Green,J.; Pybus,O.; Kellam,P.; Zambon,M.
EPI_ISL_93053	United Kingdom	2009-05-30	A/England/348/2009		Other Database Import	Baillie,G.J.; Galiano,M.; Chiam,R.; Gall,A.; Palser,A.; Watson,S.; Lennard,N.; Moule,S.; Ormond,D.; Quail,M.; Agapow,P.-M.; Platt,S.; Myers,R.; Underwood,A.; Rambaut,A.; Green,J.; Pybus,O.; Kellam,P.; Zambon,M.
EPI_ISL_93054	United Kingdom	2009-05-30	A/England/349/2009		Other Database Import	Baillie,G.J.; Galiano,M.; Chiam,R.; Gall,A.; Palser,A.; Watson,S.; Lennard,N.; Moule,S.; Ormond,D.; Quail,M.; Agapow,P.-M.; Platt,S.; Myers,R.; Underwood,A.; Rambaut,A.; Green,J.; Pybus,O.; Kellam,P.; Zambon,M.
EPI_ISL_30884	China	2009-05-31	A/Shanghai/71T/2009		Shanghai Public Health Clinical Center
EPI_ISL_30893	China	2009-05-31	A/Zhejiang/2/2009		Other Database Import
EPI_ISL_30898	China	2009-05-31	A/Shanghai/71T/2009		Other Database Import
EPI_ISL_32031	United States	2009-05-31	A/Utah/04/2009		Centers for Disease Control and Prevention
EPI_ISL_60189	Belgium	2009-05-31	A/Belgium/182/2009	Scientific Institute of Public Health	National Institute for Medical Research
EPI_ISL_61313	United States	2009-05-31	A/New York/3726/2009		Other Database Import	The NIAID Influenza Genome Sequencing Consortium
EPI_ISL_61322	United States	2009-05-31	A/New York/3812/2009		Other Database Import	The NIAID Influenza Genome Sequencing Consortium
EPI_ISL_61328	United States	2009-05-31	A/New York/3960/2009		Other Database Import	The NIAID Influenza Genome Sequencing Consortium
EPI_ISL_62199	China	2009-05-31	A/Fujian/SWL6/2009		WHO Chinese National Influenza Center	Li,Zi; Li,Xiyan; Zhao,Xiang; Ceng,Yanhui; Tan,Minju; Li,Xinwan; Yang,Lei; Zou,Shumei; Wen,Leying; Wang,Dayan; Li,Dexin; Shu,Yuelong
EPI_ISL_71613	Japan	2009-05-31	A/SHIZUOKA-C/172/2009	Shizuoka City Institute of Environmental Sciences and Public Health	National Institute of Infectious Diseases (NIID)	Ujike,Makoto; Kato,Yumiko; Oguchi,Akio; Fujita,Nobuyuki; Obuchi,Masatsugu; Tashiro,Masato; Odagiri,Takato
EPI_ISL_73544	China	2009-05-31	A/Zhejiang/SWL2/2009		WHO Chinese National Influenza Center	Yu Lan,Zi Li,Xiyan Li,Xiang Zhao,Yanhui Cheng,minju Tan,Xinwan Li,Lei Yang,Shumei Zou,Leying Wen,Dayan Wang,Dexin Li,Yuelong Shu
EPI_ISL_77949	China	2009-05-31	A/Guangdong/55/2009		Other Database Import	Zhou,J.; Tian,J.; Fang,D.; Liang,Y.; Yan,H.; Zhou,J.; Liu,Y.; Fu,C.; Gao,H.; Jiang,L.
EPI_ISL_78775	United States	2009-05-31	A/New York/NHRC0001/2009		Other Database Import	The NIAID Influenza Genome Sequencing Consortium
EPI_ISL_93056	United Kingdom	2009-05-31	A/England/351/2009		Other Database Import	Baillie,G.J.; Galiano,M.; Chiam,R.; Gall,A.; Palser,A.; Watson,S.; Lennard,N.; Moule,S.; Ormond,D.; Quail,M.; Agapow,P.-M.; Platt,S.; Myers,R.; Underwood,A.; Rambaut,A.; Green,J.; Pybus,O.; Kellam,P.; Zambon,M.
EPI_ISL_93058	United Kingdom	2009-05-31	A/Scotland/8/2009		Other Database Import	Baillie,G.J.; Galiano,M.; Chiam,R.; Gall,A.; Palser,A.; Watson,S.; Lennard,N.; Moule,S.; Ormond,D.; Quail,M.; Agapow,P.-M.; Platt,S.; Myers,R.; Underwood,A.; Rambaut,A.; Green,J.; Pybus,O.; Kellam,P.; Zambon,M.
EPI_ISL_93059	United Kingdom	2009-05-31	A/England/364/2009		Other Database Import	Baillie,G.J.; Galiano,M.; Chiam,R.; Gall,A.; Palser,A.; Watson,S.; Lennard,N.; Moule,S.; Ormond,D.; Quail,M.; Agapow,P.-M.; Platt,S.; Myers,R.; Underwood,A.; Rambaut,A.; Green,J.; Pybus,O.; Kellam,P.; Zambon,M.
EPI_ISL_93060	United Kingdom	2009-05-31	A/England/365/2009		Other Database Import	Baillie,G.J.; Galiano,M.; Chiam,R.; Gall,A.; Palser,A.; Watson,S.; Lennard,N.; Moule,S.; Ormond,D.; Quail,M.; Agapow,P.-M.; Platt,S.; Myers,R.; Underwood,A.; Rambaut,A.; Green,J.; Pybus,O.; Kellam,P.; Zambon,M.
EPI_ISL_93061	United Kingdom	2009-05-31	A/England/366/2009		Other Database Import	Baillie,G.J.; Galiano,M.; Chiam,R.; Gall,A.; Palser,A.; Watson,S.; Lennard,N.; Moule,S.; Ormond,D.; Quail,M.; Agapow,P.-M.; Platt,S.; Myers,R.; Underwood,A.; Rambaut,A.; Green,J.; Pybus,O.; Kellam,P.; Zambon,M.
EPI_ISL_93075	Ireland	2009-05-31	A/Ireland/5/2009		Other Database Import	Baillie,G.J.; Galiano,M.; Chiam,R.; Gall,A.; Palser,A.; Watson,S.; Lennard,N.; Moule,S.; Ormond,D.; Quail,M.; Agapow,P.-M.; Platt,S.; Myers,R.; Underwood,A.; Rambaut,A.; Green,J.; Pybus,O.; Kellam,P.; Zambon,M.
EPI_ISL_95510	Japan	2009-05-31	A/Aichi/195/2009	Aichi Prefectural Institute of Public Health	Aichi Prefectural Institute of Public Health	Yasui, Yoshihiro; Yamashita, Teruo; Minagawa, Hiroko
EPI_ISL_96170	United Kingdom	2009-05-31	A/England/405/2009		Other Database Import	Galiano,M.C.
EPI_ISL_96183	United Kingdom	2009-05-31	A/England/363/2009		Other Database Import	Galiano,M.C.
EPI_ISL_96185	United Kingdom	2009-05-31	A/England/358/2009		Other Database Import	Galiano,M.C.
EPI_ISL_96186	United Kingdom	2009-05-31	A/England/357/2009		Other Database Import	Galiano,M.C.
EPI_ISL_96187	United Kingdom	2009-05-31	A/England/353/2009		Other Database Import	Galiano,M.C.
EPI_ISL_96189	United Kingdom	2009-05-31	A/England/340/2009		Other Database Import	Galiano,M.C.
EPI_ISL_96190	United Kingdom	2009-05-31	A/England/339/2009		Other Database Import	Galiano,M.C.
EPI_ISL_31545	Luxembourg	2009-06-01	A/Luxembourg/43/2009		Other Database Import
EPI_ISL_31581	United States	2009-06-01	A/Rhode Island/04/2009		Centers for Disease Control and Prevention
EPI_ISL_31721	Brazil	2009-06-01	A/Sao Paulo/2303/2009		Other Database Import
EPI_ISL_31794	Sweden	2009-06-01	A/Stockholm/35/2009		Swedish Institute for Infectious Disease Control
EPI_ISL_32468	Chile	2009-06-01	A/Chile/1174/2009	Instituto de Salud Publica de Chile	Centers for Disease Control and Prevention
EPI_ISL_33571	Chile	2009-06-01	A/Chile/1175/2009	Instituto de Salud Publica de Chile	Centers for Disease Control and Prevention
EPI_ISL_60203	Luxembourg	2009-06-01	A/Luxembourg/806/2009	Laboratoire National de Sante	National Institute for Medical Research
EPI_ISL_60215	Macedonia, the former Yogoslav Republic of	2009-06-01	A/Macedonia/63/2009	Republic Institute for Health Protection	National Institute for Medical Research
EPI_ISL_60216	Macedonia, the former Yogoslav Republic of	2009-06-01	A/Macedonia/64/2009	Republic Institute for Health Protection	National Institute for Medical Research
EPI_ISL_60220	Macedonia, the former Yogoslav Republic of	2009-06-01	A/Macedonia/73SS/2009	Republic Institute for Health Protection	National Institute for Medical Research
EPI_ISL_60231	Mauritius	2009-06-01	A/Mauritius/2/2009JS	Central Health Laboratory	National Institute for Medical Research
EPI_ISL_60233	Slovenia	2009-06-01	A/Slovenia/2106/2009	Laboratory for Virology, National Institute of Public Health	National Institute for Medical Research
EPI_ISL_60253	Cyprus	2009-06-01	A/Cyprus/S25/2009	Nicosia General Hospital	National Institute for Medical Research
EPI_ISL_60255	Cyprus	2009-06-01	A/Cyprus/S11/2009	Nicosia General Hospital	National Institute for Medical Research
EPI_ISL_60256	Cyprus	2009-06-01	A/Cyprus/S14/2009	Nicosia General Hospital	National Institute for Medical Research
EPI_ISL_60258	Cyprus	2009-06-01	A/Cyprus/S22/2009	Nicosia General Hospital	National Institute for Medical Research
EPI_ISL_60259	United Arab Emirates	2009-06-01	A/Abu Dhabi/59/2009	Shaikh Khalifa Medical City	National Institute for Medical Research
EPI_ISL_60260	United Arab Emirates	2009-06-01	A/Abu Dhabi/54/2009	Shaikh Khalifa Medical City	National Institute for Medical Research
EPI_ISL_60261	United Arab Emirates	2009-06-01	A/Abu Dhabi/41/2009	Shaikh Khalifa Medical City	National Institute for Medical Research
EPI_ISL_60262	United Arab Emirates	2009-06-01	A/Abu Dhabi/1134/2009	Shaikh Khalifa Medical City	National Institute for Medical Research
EPI_ISL_61317	United States	2009-06-01	A/New York/3751/2009		Other Database Import	The NIAID Influenza Genome Sequencing Consortium
EPI_ISL_61318	United States	2009-06-01	A/New York/3753/2009		Other Database Import	The NIAID Influenza Genome Sequencing Consortium
EPI_ISL_61319	United States	2009-06-01	A/New York/3795/2009		Other Database Import	The NIAID Influenza Genome Sequencing Consortium
EPI_ISL_61327	United States	2009-06-01	A/New York/3959/2009		Other Database Import	The NIAID Influenza Genome Sequencing Consortium
EPI_ISL_62631	United States	2009-06-01	A/Wisconsin/629-D00374/2009		Other Database Import	The NIAID Influenza Genome Sequencing Consortium
EPI_ISL_62642	United States	2009-06-01	A/Wisconsin/629-D00724/2009		Other Database Import	The NIAID Influenza Genome Sequencing Consortium
EPI_ISL_62646	United States	2009-06-01	A/Wisconsin/629-D00941/2009		Other Database Import	The NIAID Influenza Genome Sequencing Consortium
EPI_ISL_62662	United States	2009-06-01	A/Wisconsin/629-D01725/2009		Other Database Import	The NIAID Influenza Genome Sequencing Consortium
EPI_ISL_62744	Sweden	2009-06-01	A/Stockholm/87/2009		Swedish Institute for Infectious Disease Control
EPI_ISL_62746	Sweden	2009-06-01	A/Stockholm/76/2009		Swedish Institute for Infectious Disease Control
EPI_ISL_63720	Brazil	2009-06-01	A/Santa Catarina/423/2009		Other Database Import	Motta,F.C.; Born,P.S.; Souza,T.M.L.; Ferreira,S.S.; Silva,P.C.R.; Pinhao,A.T.; Andrade,T.S.; Mesquita,M.M.A.; Lima,C.H.A.; Andrade,D.S.; Machado,D.B.B.; Ferreira,D.A.; Almeida,J.M.B.; Cantarino,L.M.; Krawczuc,M.M.; Siqueira,M.M.
EPI_ISL_63976	United States	2009-06-01	A/Brownsville/40OS/2009		Other Database Import	The NIAID Influenza Genome Sequencing Consortium
EPI_ISL_66024	Argentina	2009-06-01	A/Argentina/HNRG17/2009		Other Database Import	Barrero,P.R.; Viegas,M.; Valinotto,L.E.; Mistchenko,A.S.
EPI_ISL_68135	Nicaragua	2009-06-01	A/Managua/4467.05/2009		Other Database Import	The NIAID Influenza Genome Sequencing Consortium
EPI_ISL_71237	Nicaragua	2009-06-01	A/Managua/3119.01/2009		Other Database Import	The NIAID Influenza Genome Sequencing Consortium
EPI_ISL_73552	China	2009-06-01	A/Shanghai/SWL5/2009		WHO Chinese National Influenza Center	Yu Lan,Zi Li,Xiyan Li,Xiang Zhao,Yanhui Cheng,minju Tan,Xinwan Li,Lei Yang,Shumei Zou,Leying Wen,Dayan Wang,Dexin Li,Yuelong Shu
EPI_ISL_73554	China	2009-06-01	A/Shanghai/SWL7/2009		WHO Chinese National Influenza Center	Yu Lan,Zi Li,Xiyan Li,Xiang Zhao,Yanhui Cheng,minju Tan,Xinwan Li,Lei Yang,Shumei Zou,Leying Wen,Dayan Wang,Dexin Li,Yuelong Shu
EPI_ISL_73573	China	2009-06-01	A/Shanghai/SWL120/2009		WHO Chinese National Influenza Center	Yu Lan,Zi Li,Xiyan Li,Xiang Zhao,Yanhui Cheng,minju Tan,Xinwan Li,Lei Yang,Shumei Zou,Leying Wen,Dayan Wang,Dexin Li,Yuelong Shu
EPI_ISL_78777	United States	2009-06-01	A/New York/NHRC0003/2009		Other Database Import	The NIAID Influenza Genome Sequencing Consortium
EPI_ISL_89022	France	2009-06-01	A/Lyon/969/2009		Other Database Import	Ottmann,M.; Bouscambert-Duchamp,M.; Casalegno,J.-S.; Frobert,E.; Ferraris,O.; Valette,M.; Escuret,V.; Lina,B.; Erny,A.; Barthelemy,M.; Traversier,A.; Rivat,N.; Lines,L.; Sabatier,M.; Caro,V.; Ferraris,O.; Prog-Victoir,E.
EPI_ISL_93057	United Kingdom	2009-06-01	A/England/360/2009		Other Database Import	Baillie,G.J.; Galiano,M.; Chiam,R.; Gall,A.; Palser,A.; Watson,S.; Lennard,N.; Moule,S.; Ormond,D.; Quail,M.; Agapow,P.-M.; Platt,S.; Myers,R.; Underwood,A.; Rambaut,A.; Green,J.; Pybus,O.; Kellam,P.; Zambon,M.
EPI_ISL_93062	United Kingdom	2009-06-01	A/England/374/2009		Other Database Import	Baillie,G.J.; Galiano,M.; Chiam,R.; Gall,A.; Palser,A.; Watson,S.; Lennard,N.; Moule,S.; Ormond,D.; Quail,M.; Agapow,P.-M.; Platt,S.; Myers,R.; Underwood,A.; Rambaut,A.; Green,J.; Pybus,O.; Kellam,P.; Zambon,M.
EPI_ISL_93065	United Kingdom	2009-06-01	A/England/383/2009		Other Database Import	Baillie,G.J.; Galiano,M.; Chiam,R.; Gall,A.; Palser,A.; Watson,S.; Lennard,N.; Moule,S.; Ormond,D.; Quail,M.; Agapow,P.-M.; Platt,S.; Myers,R.; Underwood,A.; Rambaut,A.; Green,J.; Pybus,O.; Kellam,P.; Zambon,M.
EPI_ISL_93071	Ireland	2009-06-01	A/Ireland/7/2009		Other Database Import	Baillie,G.J.; Galiano,M.; Chiam,R.; Gall,A.; Palser,A.; Watson,S.; Lennard,N.; Moule,S.; Ormond,D.; Quail,M.; Agapow,P.-M.; Platt,S.; Myers,R.; Underwood,A.; Rambaut,A.; Green,J.; Pybus,O.; Kellam,P.; Zambon,M.
EPI_ISL_95511	Japan	2009-06-01	A/Aichi/196/2009	Aichi Prefectural Institute of Public Health	Aichi Prefectural Institute of Public Health	Yasui, Yoshihiro; Yamashita, Teruo; Minagawa, Hiroko
EPI_ISL_95512	Japan	2009-06-01	A/Aichi/197/2009	Aichi Prefectural Institute of Public Health	Aichi Prefectural Institute of Public Health	Yasui, Yoshihiro; Yamashita, Teruo; Minagawa, Hiroko
EPI_ISL_96168	United Kingdom	2009-06-01	A/Scotland/9/2009		Other Database Import	Galiano,M.C.
EPI_ISL_96172	United Kingdom	2009-06-01	A/England/403/2009		Other Database Import	Galiano,M.C.
EPI_ISL_96176	United Kingdom	2009-06-01	A/England/376/2009		Other Database Import	Galiano,M.C.
EPI_ISL_96188	United Kingdom	2009-06-01	A/England/352/2009		Other Database Import	Galiano,M.C.
EPI_ISL_30882	Singapore	2009-06-02	A/Singapore/ON137/2009		Ministry of Health, Singapore
EPI_ISL_30887	Italy	2009-06-02	A/Vicenza-Italy/2886/2009		Istituto Zooprofilattico Sperimentale Delle Venezie
EPI_ISL_31118	Japan	2009-06-02	A/Tokushima/1/2009		Other Database Import
EPI_ISL_31258	France	2009-06-02	A/Paris/2709/2009		Institut Pasteur
EPI_ISL_31259	France	2009-06-02	A/Caen/2716/2009		Institut Pasteur
EPI_ISL_31582	Paraguay	2009-06-02	A/Paraguay/28/2009		Centers for Disease Control and Prevention
EPI_ISL_35009	Guatemala	2009-06-02	A/Guatemala/1039/2009	Laboratorio Nacional De Salud Guatemala	Centers for Disease Control and Prevention
EPI_ISL_60232	Estonia	2009-06-02	A/Estonia/2/2009 BT	Health Protection Inspectorate	National Institute for Medical Research
EPI_ISL_61141	Japan	2009-06-02	A/Chiba-C/48/2009		Other Database Import	Ujike,M.; Obuchi,M.; Tashiro,M.; Odagiri,T.
EPI_ISL_61320	United States	2009-06-02	A/New York/3796/2009		Other Database Import	The NIAID Influenza Genome Sequencing Consortium
EPI_ISL_61321	United States	2009-06-02	A/New York/3803/2009		Other Database Import	The NIAID Influenza Genome Sequencing Consortium
EPI_ISL_61323	United States	2009-06-02	A/New York/3818/2009		Other Database Import	The NIAID Influenza Genome Sequencing Consortium
EPI_ISL_61324	United States	2009-06-02	A/New York/3819/2009		Other Database Import	The NIAID Influenza Genome Sequencing Consortium
EPI_ISL_61325	United States	2009-06-02	A/New York/3828/2009		Other Database Import	The NIAID Influenza Genome Sequencing Consortium
EPI_ISL_61403	Japan	2009-06-02	A/Shizuoka/759/2009		Other Database Import	Ujike,M.; Obuchi,M.; Tashiro,M.; Odagiri,T.
EPI_ISL_61436	Singapore	2009-06-02	A/Singapore/ON141/2009		Other Database Import	Lee,C.W.H.; Koh,C.W.; Han,B.L.; Chan,Y.S.; Sung,W.-K.; Phauh,S.P.; Loh,P.L.; Meng,S.; Ng,K.Y.; Yong,T.Y.; Cui,L.; Lin,R.; Hibberd,M.L.; Wong,C.W.
EPI_ISL_61889	Australia	2009-06-02	A/VICTORIA/2024/2009	Victorian Infectious Diseases Reference Laboratory	WHO Collaborating Centre for Reference and Research on Influenza	Deng,Yi-Mo; Iannello,Pina; Ernest,Joanne; Caldwell,Natalie; Komadina,Naomi
EPI_ISL_62200	China	2009-06-02	A/Fujian/SWL7/2009		WHO Chinese National Influenza Center	Li,Zi; Li,Xiyan; Zhao,Xiang; Ceng,Yanhui; Tan,Minju; Li,Xinwan; Yang,Lei; Zou,Shumei; Wen,Leying; Wang,Dayan; Li,Dexin; Shu,Yuelong
EPI_ISL_62201	China	2009-06-02	A/Fujian/SWL8/2009		WHO Chinese National Influenza Center	Li,Zi; Li,Xiyan; Zhao,Xiang; Ceng,Yanhui; Tan,Minju; Li,Xinwan; Yang,Lei; Zou,Shumei; Wen,Leying; Wang,Dayan; Li,Dexin; Shu,Yuelong
EPI_ISL_62202	China	2009-06-02	A/Fujian/SWL9/2009		WHO Chinese National Influenza Center	Li,Zi; Li,Xiyan; Zhao,Xiang; Ceng,Yanhui; Tan,Minju; Li,Xinwan; Yang,Lei; Zou,Shumei; Wen,Leying; Wang,Dayan; Li,Dexin; Shu,Yuelong
EPI_ISL_62203	China	2009-06-02	A/Fujian/SWL10/2009		WHO Chinese National Influenza Center	Li,Zi; Li,Xiyan; Zhao,Xiang; Ceng,Yanhui; Tan,Minju; Li,Xinwan; Yang,Lei; Zou,Shumei; Wen,Leying; Wang,Dayan; Li,Dexin; Shu,Yuelong
EPI_ISL_62204	China	2009-06-02	A/Fujian/SWL11/2009		WHO Chinese National Influenza Center	Li,Zi; Li,Xiyan; Zhao,Xiang; Ceng,Yanhui; Tan,Minju; Li,Xinwan; Yang,Lei; Zou,Shumei; Wen,Leying; Wang,Dayan; Li,Dexin; Shu,Yuelong
EPI_ISL_62625	United States	2009-06-02	A/Wisconsin/629-D00022/2009		Other Database Import	The NIAID Influenza Genome Sequencing Consortium
EPI_ISL_62630	United States	2009-06-02	A/Wisconsin/629-D00367/2009		Other Database Import	The NIAID Influenza Genome Sequencing Consortium
EPI_ISL_62639	United States	2009-06-02	A/Wisconsin/629-D00592/2009		Other Database Import	The NIAID Influenza Genome Sequencing Consortium
EPI_ISL_63977	United States	2009-06-02	A/Brownsville/43OS/2009		Other Database Import	The NIAID Influenza Genome Sequencing Consortium
EPI_ISL_63978	United States	2009-06-02	A/Brownsville/43H/2009		Other Database Import	The NIAID Influenza Genome Sequencing Consortium
EPI_ISL_73576	China	2009-06-02	A/Shanghai/SWL121/2009		WHO Chinese National Influenza Center	Yu Lan,Zi Li,Xiyan Li,Xiang Zhao,Yanhui Cheng,minju Tan,Xinwan Li,Lei Yang,Shumei Zou,Leying Wen,Dayan Wang,Dexin Li,Yuelong Shu
EPI_ISL_93063	United Kingdom	2009-06-02	A/England/377/2009		Other Database Import	Baillie,G.J.; Galiano,M.; Chiam,R.; Gall,A.; Palser,A.; Watson,S.; Lennard,N.; Moule,S.; Ormond,D.; Quail,M.; Agapow,P.-M.; Platt,S.; Myers,R.; Underwood,A.; Rambaut,A.; Green,J.; Pybus,O.; Kellam,P.; Zambon,M.
EPI_ISL_93064	United Kingdom	2009-06-02	A/England/380/2009		Other Database Import	Baillie,G.J.; Galiano,M.; Chiam,R.; Gall,A.; Palser,A.; Watson,S.; Lennard,N.; Moule,S.; Ormond,D.; Quail,M.; Agapow,P.-M.; Platt,S.; Myers,R.; Underwood,A.; Rambaut,A.; Green,J.; Pybus,O.; Kellam,P.; Zambon,M.
EPI_ISL_93066	United Kingdom	2009-06-02	A/England/391/2009		Other Database Import	Baillie,G.J.; Galiano,M.; Chiam,R.; Gall,A.; Palser,A.; Watson,S.; Lennard,N.; Moule,S.; Ormond,D.; Quail,M.; Agapow,P.-M.; Platt,S.; Myers,R.; Underwood,A.; Rambaut,A.; Green,J.; Pybus,O.; Kellam,P.; Zambon,M.
EPI_ISL_93067	United Kingdom	2009-06-02	A/England/393/2009		Other Database Import	Baillie,G.J.; Galiano,M.; Chiam,R.; Gall,A.; Palser,A.; Watson,S.; Lennard,N.; Moule,S.; Ormond,D.; Quail,M.; Agapow,P.-M.; Platt,S.; Myers,R.; Underwood,A.; Rambaut,A.; Green,J.; Pybus,O.; Kellam,P.; Zambon,M.
EPI_ISL_93077	United Kingdom	2009-06-02	A/England/416/2009		Other Database Import	Baillie,G.J.; Galiano,M.; Chiam,R.; Gall,A.; Palser,A.; Watson,S.; Lennard,N.; Moule,S.; Ormond,D.; Quail,M.; Agapow,P.-M.; Platt,S.; Myers,R.; Underwood,A.; Rambaut,A.; Green,J.; Pybus,O.; Kellam,P.; Zambon,M.
EPI_ISL_96171	United Kingdom	2009-06-02	A/England/404/2009		Other Database Import	Galiano,M.C.
EPI_ISL_96175	United Kingdom	2009-06-02	A/England/378/2009		Other Database Import	Galiano,M.C.
EPI_ISL_31497	Russian Federation	2009-06-03	A/Moscow/IIV03/2009		Other Database Import
EPI_ISL_32353	Singapore	2009-06-03	A/Singapore/ON141/2009		Ministry of Health, Singapore
EPI_ISL_32655	Canada	2009-06-03	A/Toronto/T5308/2009		Other Database Import	Eshaghi,A.; Gubbay,J.B.; Alexander,D.C.; Perusini,S.; Rebbapragada,A.; Farrell,D.J.; Low,D.E.
EPI_ISL_33873	United States	2009-06-03	A/New York/3895/2009		Other Database Import
EPI_ISL_33893	Japan	2009-06-03	A/Saitama/55/2009		Other Database Import
EPI_ISL_60941	Germany	2009-06-03	A/Baden-Wurttemberg/448/2009		Other Database Import	Radonic,A.; Dabrowski,P.W.; Tesch,J.; Biere,B.; Schweiger,B.; Nitsche,A.
EPI_ISL_62661	United States	2009-06-03	A/Wisconsin/629-D01664/2009		Other Database Import	The NIAID Influenza Genome Sequencing Consortium
EPI_ISL_65002	United States	2009-06-03	A/Michigan/10/2009	Michigan Department of Community Health	Centers for Disease Control and Prevention
EPI_ISL_65003	United States	2009-06-03	A/Michigan/10/2009		Centers for Disease Control and Prevention
EPI_ISL_65038	United States	2009-06-03	A/Utah/27/2009	Utah Public Health Laboratory	Centers for Disease Control and Prevention
EPI_ISL_65042	United States	2009-06-03	A/Virginia/24/2009	Virginia Division of Consolidated Laboratories	Centers for Disease Control and Prevention
EPI_ISL_68138	United States	2009-06-03	A/Wisconsin/629-D00589/2009		Other Database Import	The NIAID Influenza Genome Sequencing Consortium
EPI_ISL_70787	United States	2009-06-03	A/Wisconsin/629-D00809/2009		Other Database Import	The NIAID Influenza Genome Sequencing Consortium
EPI_ISL_73550	China	2009-06-03	A/Shanxi/SWL1/2009		WHO Chinese National Influenza Center	Yu Lan,Zi Li,Xiyan Li,Xiang Zhao,Yanhui Cheng,minju Tan,Xinwan Li,Lei Yang,Shumei Zou,Leying Wen,Dayan Wang,Dexin Li,Yuelong Shu
EPI_ISL_78778	United States	2009-06-03	A/New York/NHRC0004/2009		Other Database Import	The NIAID Influenza Genome Sequencing Consortium
EPI_ISL_93068	United Kingdom	2009-06-03	A/England/399/2009		Other Database Import	Baillie,G.J.; Galiano,M.; Chiam,R.; Gall,A.; Palser,A.; Watson,S.; Lennard,N.; Moule,S.; Ormond,D.; Quail,M.; Agapow,P.-M.; Platt,S.; Myers,R.; Underwood,A.; Rambaut,A.; Green,J.; Pybus,O.; Kellam,P.; Zambon,M.
EPI_ISL_93069	United Kingdom	2009-06-03	A/England/401/2009		Other Database Import	Baillie,G.J.; Galiano,M.; Chiam,R.; Gall,A.; Palser,A.; Watson,S.; Lennard,N.; Moule,S.; Ormond,D.; Quail,M.; Agapow,P.-M.; Platt,S.; Myers,R.; Underwood,A.; Rambaut,A.; Green,J.; Pybus,O.; Kellam,P.; Zambon,M.
EPI_ISL_96169	United Kingdom	2009-06-03	A/England/410/2009		Other Database Import	Galiano,M.C.
EPI_ISL_96173	United Kingdom	2009-06-03	A/England/390/2009		Other Database Import	Galiano,M.C.
EPI_ISL_33835	Denmark	2009-06-04	A/Denmark/523/2009		Other Database Import
EPI_ISL_33836	Denmark	2009-06-04	A/Denmark/524/2009		Other Database Import
EPI_ISL_60206	Belgium	2009-06-04	A/Belgium/204/2009	Scientific Institute of Public Health	National Institute for Medical Research
EPI_ISL_60211	Denmark	2009-06-04	A/Denmark/523/2009	Statens Serum Institute	National Institute for Medical Research
EPI_ISL_60212	Denmark	2009-06-04	A/Denmark/524/2009	Statens Serum Institute	National Institute for Medical Research
EPI_ISL_62623	United States	2009-06-04	A/Wisconsin/629-D00008/2009		Other Database Import	The NIAID Influenza Genome Sequencing Consortium
EPI_ISL_62624	United States	2009-06-04	A/Wisconsin/629-D00017/2009		Other Database Import	The NIAID Influenza Genome Sequencing Consortium
EPI_ISL_62640	United States	2009-06-04	A/Wisconsin/629-D00658/2009		Other Database Import	The NIAID Influenza Genome Sequencing Consortium
EPI_ISL_62643	United States	2009-06-04	A/Wisconsin/629-D00725/2009		Other Database Import	The NIAID Influenza Genome Sequencing Consortium
EPI_ISL_93076	United Kingdom	2009-06-04	A/England/415/2009		Other Database Import	Baillie,G.J.; Galiano,M.; Chiam,R.; Gall,A.; Palser,A.; Watson,S.; Lennard,N.; Moule,S.; Ormond,D.; Quail,M.; Agapow,P.-M.; Platt,S.; Myers,R.; Underwood,A.; Rambaut,A.; Green,J.; Pybus,O.; Kellam,P.; Zambon,M.
EPI_ISL_93079	United Kingdom	2009-06-04	A/England/424/2009		Other Database Import	Baillie,G.J.; Galiano,M.; Chiam,R.; Gall,A.; Palser,A.; Watson,S.; Lennard,N.; Moule,S.; Ormond,D.; Quail,M.; Agapow,P.-M.; Platt,S.; Myers,R.; Underwood,A.; Rambaut,A.; Green,J.; Pybus,O.; Kellam,P.; Zambon,M.
EPI_ISL_96165	United Kingdom	2009-06-04	A/England/427/2009		Other Database Import	Galiano,M.C.
EPI_ISL_96166	United Kingdom	2009-06-04	A/England/422/2009		Other Database Import	Galiano,M.C.
EPI_ISL_96174	United Kingdom	2009-06-04	A/England/379/2009		Other Database Import	Galiano,M.C.
EPI_ISL_96729	United Kingdom	2009-06-04	A/Scotland/13/2009		Other Database Import	Galiano,M.C.
EPI_ISL_31920	Brazil	2009-06-05	A/Distrito Federal/2611/2009		Other Database Import
EPI_ISL_32466	United States	2009-06-05	A/Utah/10/2009		Centers for Disease Control and Prevention
EPI_ISL_32470	Chile	2009-06-05	A/Chile/2060/2009	Instituto de Salud Publica de Chile	Centers for Disease Control and Prevention
EPI_ISL_32471	Chile	2009-06-05	A/Chile/2085/2009	Instituto de Salud Publica de Chile	Centers for Disease Control and Prevention
EPI_ISL_32472	Chile	2009-06-05	A/Chile/2095/2009	Instituto de Salud Publica de Chile	Centers for Disease Control and Prevention
EPI_ISL_61326	United States	2009-06-05	A/New York/3898/2009		Other Database Import	The NIAID Influenza Genome Sequencing Consortium
EPI_ISL_61887	Australia	2009-06-05	A/CANBERRA/2006/2009	Canberra Hospital	WHO Collaborating Centre for Reference and Research on Influenza	Deng,Yi-Mo; Iannello,Pina; Ernest,Joanne; Caldwell,Natalie; Komadina,Naomi
EPI_ISL_62670	United States	2009-06-05	A/Wisconsin/629-D01903/2009		Other Database Import	The NIAID Influenza Genome Sequencing Consortium
EPI_ISL_63824	United States	2009-06-05	A/New York/3980/2009		Other Database Import	The NIAID Influenza Genome Sequencing Consortium
EPI_ISL_66020	Argentina	2009-06-05	A/Argentina/HNRG13/2009		Other Database Import	Barrero,P.R.; Viegas,M.; Valinotto,L.E.; Mistchenko,A.S.
EPI_ISL_71696	Nicaragua	2009-06-05	A/Managua/4016.02/2009		Other Database Import	The NIAID Influenza Genome Sequencing Consortium
EPI_ISL_93037	United Kingdom	2009-06-05	A/England/456/2009		Other Database Import	Baillie,G.J.; Galiano,M.; Chiam,R.; Gall,A.; Palser,A.; Watson,S.; Lennard,N.; Moule,S.; Ormond,D.; Quail,M.; Agapow,P.-M.; Platt,S.; Myers,R.; Underwood,A.; Rambaut,A.; Green,J.; Pybus,O.; Kellam,P.; Zambon,M.
EPI_ISL_93072	Ireland	2009-06-05	A/Ireland/10/2009		Other Database Import	Baillie,G.J.; Galiano,M.; Chiam,R.; Gall,A.; Palser,A.; Watson,S.; Lennard,N.; Moule,S.; Ormond,D.; Quail,M.; Agapow,P.-M.; Platt,S.; Myers,R.; Underwood,A.; Rambaut,A.; Green,J.; Pybus,O.; Kellam,P.; Zambon,M.
EPI_ISL_93081	United Kingdom	2009-06-05	A/England/432/2009		Other Database Import	Baillie,G.J.; Galiano,M.; Chiam,R.; Gall,A.; Palser,A.; Watson,S.; Lennard,N.; Moule,S.; Ormond,D.; Quail,M.; Agapow,P.-M.; Platt,S.; Myers,R.; Underwood,A.; Rambaut,A.; Green,J.; Pybus,O.; Kellam,P.; Zambon,M.
EPI_ISL_93083	United Kingdom	2009-06-05	A/England/436/2009		Other Database Import	Baillie,G.J.; Galiano,M.; Chiam,R.; Gall,A.; Palser,A.; Watson,S.; Lennard,N.; Moule,S.; Ormond,D.; Quail,M.; Agapow,P.-M.; Platt,S.; Myers,R.; Underwood,A.; Rambaut,A.; Green,J.; Pybus,O.; Kellam,P.; Zambon,M.
EPI_ISL_93084	United Kingdom	2009-06-05	A/England/443/2009		Other Database Import	Baillie,G.J.; Galiano,M.; Chiam,R.; Gall,A.; Palser,A.; Watson,S.; Lennard,N.; Moule,S.; Ormond,D.; Quail,M.; Agapow,P.-M.; Platt,S.; Myers,R.; Underwood,A.; Rambaut,A.; Green,J.; Pybus,O.; Kellam,P.; Zambon,M.
EPI_ISL_31653	China	2009-06-06	A/Shanghai/143T/2009		Other Database Import
EPI_ISL_31670	Italy	2009-06-06	A/Firenze/10/2009		Other Database Import
EPI_ISL_31833	Sweden	2009-06-06	A/Stockholm/37/2009		Swedish Institute for Infectious Disease Control
EPI_ISL_32474	Jamaica	2009-06-06	A/Jamaica/4423/2009	Caribbean Epidemiology Center	Centers for Disease Control and Prevention
EPI_ISL_61401	Japan	2009-06-06	A/Shiga/3/2009		Other Database Import	Ujike,M.; Obuchi,M.; Tashiro,M.; Odagiri,T.
EPI_ISL_65867	Japan	2009-06-06	A/CHIBA/1016/2009		National Institute of Infectious Diseases (NIID)	Ujike,Makoto; Kato,Yumiko; Oguchi,Akio; Fujita,Nobuyuki; Obuchi,Masatsugu; Tashiro,Masato; Odagir,Takato
EPI_ISL_71686	Nicaragua	2009-06-06	A/Managua/1455.01/2009		Other Database Import	The NIAID Influenza Genome Sequencing Consortium
EPI_ISL_93078	United Kingdom	2009-06-06	A/England/421/2009		Other Database Import	Baillie,G.J.; Galiano,M.; Chiam,R.; Gall,A.; Palser,A.; Watson,S.; Lennard,N.; Moule,S.; Ormond,D.; Quail,M.; Agapow,P.-M.; Platt,S.; Myers,R.; Underwood,A.; Rambaut,A.; Green,J.; Pybus,O.; Kellam,P.; Thompson,C.; Ellis,J.; Agapow,P.M.
EPI_ISL_93082	United Kingdom	2009-06-06	A/England/435/2009		Other Database Import	Baillie,G.J.; Galiano,M.; Chiam,R.; Gall,A.; Palser,A.; Watson,S.; Lennard,N.; Moule,S.; Ormond,D.; Quail,M.; Agapow,P.-M.; Platt,S.; Myers,R.; Underwood,A.; Rambaut,A.; Green,J.; Pybus,O.; Kellam,P.; Zambon,M.
EPI_ISL_96162	United Kingdom	2009-06-06	A/England/448/2009		Other Database Import	Galiano,M.C.
EPI_ISL_96167	United Kingdom	2009-06-06	A/England/420/2009		Other Database Import	Galiano,M.C.
EPI_ISL_30530	Japan	2009-06-07	A/Osaka-C/1/2009		Other Database Import
EPI_ISL_30531	Japan	2009-06-07	A/Osaka-C/2/2009		Other Database Import
EPI_ISL_31535	Japan	2009-06-07	A/Fukuoka-C/3/2009		Other Database Import
EPI_ISL_32464	Japan	2009-06-07	A/Osaka-C/1/2009		Centers for Disease Control and Prevention
EPI_ISL_60011	Japan	2009-06-07	A/FUKUOKA-C/2/2009		National Institute of Infectious Diseases (NIID)
EPI_ISL_63957	United States	2009-06-07	A/Houston/17OS/2009		Other Database Import	The NIAID Influenza Genome Sequencing Consortium
EPI_ISL_71690	Nicaragua	2009-06-07	A/Managua/171.01/2009		Other Database Import	The NIAID Influenza Genome Sequencing Consortium
EPI_ISL_93086	United Kingdom	2009-06-07	A/England/450/2009		Other Database Import	Baillie,G.J.; Galiano,M.; Chiam,R.; Gall,A.; Palser,A.; Watson,S.; Lennard,N.; Moule,S.; Ormond,D.; Quail,M.; Agapow,P.-M.; Platt,S.; Myers,R.; Underwood,A.; Rambaut,A.; Green,J.; Pybus,O.; Kellam,P.; Zambon,M.
EPI_ISL_93087	United Kingdom	2009-06-07	A/England/451/2009		Other Database Import	Baillie,G.J.; Galiano,M.; Chiam,R.; Gall,A.; Palser,A.; Watson,S.; Lennard,N.; Moule,S.; Ormond,D.; Quail,M.; Agapow,P.-M.; Platt,S.; Myers,R.; Underwood,A.; Rambaut,A.; Green,J.; Pybus,O.; Kellam,P.; Zambon,M.
EPI_ISL_96161	United Kingdom	2009-06-07	A/England/449/2009		Other Database Import	Galiano,M.C.
EPI_ISL_96163	United Kingdom	2009-06-07	A/England/447/2009		Other Database Import	Galiano,M.C.
EPI_ISL_96164	United Kingdom	2009-06-07	A/England/441/2009		Other Database Import	Galiano,M.C.
EPI_ISL_32469	Chile	2009-06-08	A/Chile/2408/2009	Instituto de Salud Publica de Chile	Centers for Disease Control and Prevention
EPI_ISL_33212	Italy	2009-06-08	A/Ancona/01/2009		Other Database Import
EPI_ISL_61334	United States	2009-06-08	A/New York/4057/2009		Other Database Import	The NIAID Influenza Genome Sequencing Consortium
EPI_ISL_62626	United States	2009-06-08	A/Wisconsin/629-D00101/2009		Other Database Import	The NIAID Influenza Genome Sequencing Consortium
EPI_ISL_62638	United States	2009-06-08	A/Wisconsin/629-D00579/2009		Other Database Import	The NIAID Influenza Genome Sequencing Consortium
EPI_ISL_62673	United States	2009-06-08	A/Wisconsin/629-D02068/2009		Other Database Import	The NIAID Influenza Genome Sequencing Consortium
EPI_ISL_63823	United States	2009-06-08	A/New York/3976/2009		Other Database Import	The NIAID Influenza Genome Sequencing Consortium
EPI_ISL_65046	United States	2009-06-08	A/Wisconsin/26/2009	City of Milwaukee Health Department	Centers for Disease Control and Prevention
EPI_ISL_71699	Nicaragua	2009-06-08	A/Managua/516.01/2009		Other Database Import	The NIAID Influenza Genome Sequencing Consortium
EPI_ISL_73718	Germany	2009-06-08	A/Hamburg/6/2009	Robert-Koch-Institute	Robert-Koch-Institute	Biere,Barbara; Schweiger,Brunhilde
EPI_ISL_78820	United States	2009-06-08	A/California/WR1323P/2009		Other Database Import	Houng,H.-S.; Zhou,Y.; Lysons,A.; Kuschner,R.A.
EPI_ISL_93080	United Kingdom	2009-06-08	A/England/429/2009		Other Database Import	Baillie,G.J.; Galiano,M.; Chiam,R.; Gall,A.; Palser,A.; Watson,S.; Lennard,N.; Moule,S.; Ormond,D.; Quail,M.; Agapow,P.-M.; Platt,S.; Myers,R.; Underwood,A.; Rambaut,A.; Green,J.; Pybus,O.; Kellam,P.; Zambon,M.
EPI_ISL_102079	China	2009-06-09	A/Shenzhen/40/2009		Other Database Import	Zhao,J.R.; Li,Y.D.; Pan,L.M.; Zhu,N.; Ni,H.X.; Xu,G.Z.; Jiang,Y.Z.; Huo,X.X.; Xu,J.Q.; Xia,H.; Han,N.; Tang,S.; Zhang,Z.; Kou,Z.; Rayner,S.; Li,T.X.
EPI_ISL_102080	China	2009-06-09	A/Shenzhen/42/2009		Other Database Import	Zhao,J.R.; Li,Y.D.; Pan,L.M.; Zhu,N.; Ni,H.X.; Xu,G.Z.; Jiang,Y.Z.; Huo,X.X.; Xu,J.Q.; Xia,H.; Han,N.; Tang,S.; Zhang,Z.; Kou,Z.; Rayner,S.; Li,T.X.
EPI_ISL_102177	China	2009-06-09	A/Shenzhen/71/2009		Other Database Import	Zhao,J.R.; Li,Y.D.; Pan,L.M.; Zhu,N.; Ni,H.X.; Xu,G.Z.; Jiang,Y.Z.; Huo,X.X.; Xu,J.Q.; Xia,H.; Han,N.; Tang,S.; Zhang,Z.; Kou,Z.; Rayner,S.; Li,T.X.
EPI_ISL_31857	Japan	2009-06-09	A/Iwate/1/2009		Other Database Import
EPI_ISL_33586	Suriname	2009-06-09	A/Surinam/02/2009	National Influenza Center French Guiana and French Indies	Centers for Disease Control and Prevention
EPI_ISL_33837	Denmark	2009-06-09	A/Denmark/528/2009		Other Database Import
EPI_ISL_60210	Denmark	2009-06-09	A/Denmark/528/2009	Statens Serum Institute	National Institute for Medical Research
EPI_ISL_60213	Denmark	2009-06-09	A/Denmark/525/2009	Statens Serum Institute	National Institute for Medical Research
EPI_ISL_61329	United States	2009-06-09	A/New York/3967/2009		Other Database Import	The NIAID Influenza Genome Sequencing Consortium
EPI_ISL_61333	United States	2009-06-09	A/New York/4052/2009		Other Database Import	The NIAID Influenza Genome Sequencing Consortium
EPI_ISL_61624	Japan	2009-06-09	A/Yokohama/1/2009		Other Database Import	Ujike,M.; Obuchi,M.; Tashiro,M.; Odagiri,T.
EPI_ISL_61833	El Salvador	2009-06-09	A/San Salvador/WR0167N/2009		Other Database Import	Houng,H.-S.H.; Li,T.; Verratti,K.; Gong,H.; Zhou,Y.; Lipkin,W.I.; Street,C.; Seriwatana,J.; Lyons,A.G.; Keyes,J.; Yun,T.; Kuschner,R.A.
EPI_ISL_62653	United States	2009-06-09	A/Wisconsin/629-D01199/2009		Other Database Import	The NIAID Influenza Genome Sequencing Consortium
EPI_ISL_63822	United States	2009-06-09	A/New York/3969/2009		Other Database Import	The NIAID Influenza Genome Sequencing Consortium
EPI_ISL_71689	Nicaragua	2009-06-09	A/Managua/168.02/2009		Other Database Import	The NIAID Influenza Genome Sequencing Consortium
EPI_ISL_74177	Sweden	2009-06-09	A/Stockholm/39/2009	Swedish Institute for Infectious Disease Control	Swedish Institute for Infectious Disease Control
EPI_ISL_93085	United Kingdom	2009-06-09	A/England/446/2009		Other Database Import	Baillie,G.J.; Galiano,M.; Chiam,R.; Gall,A.; Palser,A.; Watson,S.; Lennard,N.; Moule,S.; Ormond,D.; Quail,M.; Agapow,P.-M.; Platt,S.; Myers,R.; Underwood,A.; Rambaut,A.; Green,J.; Pybus,O.; Kellam,P.; Zambon,M.
EPI_ISL_96728	United Kingdom	2009-06-09	A/Scotland/16/2009		Other Database Import	Galiano,M.C.
EPI_ISL_33875	United States	2009-06-10	A/New York/3992/2009		Other Database Import
EPI_ISL_61161	Italy	2009-06-10	A/Italy/130/2009		Other Database Import	Allice,T.; Milia,M.G.; Gregori,G.; Proia,M.R.; Ghisetti,V.
EPI_ISL_61330	United States	2009-06-10	A/New York/4006/2009		Other Database Import	The NIAID Influenza Genome Sequencing Consortium
EPI_ISL_61331	United States	2009-06-10	A/New York/4014/2009		Other Database Import	The NIAID Influenza Genome Sequencing Consortium
EPI_ISL_61332	United States	2009-06-10	A/New York/4048/2009		Other Database Import	The NIAID Influenza Genome Sequencing Consortium
EPI_ISL_61336	United States	2009-06-10	A/New York/4074/2009		Other Database Import	The NIAID Influenza Genome Sequencing Consortium
EPI_ISL_63721	Brazil	2009-06-10	A/Santa Catarina/460/2009		Other Database Import	Motta,F.C.; Born,P.S.; Souza,T.M.L.; Ferreira,S.S.; Silva,P.C.R.; Pinhao,A.T.; Andrade,T.S.; Mesquita,M.M.A.; Lima,C.H.A.; Andrade,D.S.; Machado,D.B.B.; Ferreira,D.A.; Almeida,J.M.B.; Cantarino,L.M.; Krawczuc,M.M.; Siqueira,M.M.
EPI_ISL_68764	United States	2009-06-10	A/Minnesota/22/2009	Minnesota Department of Health	Centers for Disease Control and Prevention
EPI_ISL_70312	India	2009-06-10	A/India/4725/2009	National Institute of Virology	Centers for Disease Control and Prevention
EPI_ISL_73545	China	2009-06-10	A/Jiangxi/SWL1/2009		WHO Chinese National Influenza Center	Yu Lan,Zi Li,Xiyan Li,Xiang Zhao,Yanhui Cheng,minju Tan,Xinwan Li,Lei Yang,Shumei Zou,Leying Wen,Dayan Wang,Dexin Li,Yuelong Shu
EPI_ISL_73548	China	2009-06-10	A/Guizhou/SWL1/2009		WHO Chinese National Influenza Center	Yu Lan,Zi Li,Xiyan Li,Xiang Zhao,Yanhui Cheng,minju Tan,Xinwan Li,Lei Yang,Shumei Zou,Leying Wen,Dayan Wang,Dexin Li,Yuelong Shu
EPI_ISL_73549	China	2009-06-10	A/Hainan/SWL1/2009		WHO Chinese National Influenza Center	Yu Lan,Zi Li,Xiyan Li,Xiang Zhao,Yanhui Cheng,minju Tan,Xinwan Li,Lei Yang,Shumei Zou,Leying Wen,Dayan Wang,Dexin Li,Yuelong Shu
EPI_ISL_73556	China	2009-06-10	A/Tianjin/SWL2/2009		WHO Chinese National Influenza Center	Yu Lan,Zi Li,Xiyan Li,Xiang Zhao,Yanhui Cheng,minju Tan,Xinwan Li,Lei Yang,Shumei Zou,Leying Wen,Dayan Wang,Dexin Li,Yuelong Shu
EPI_ISL_78808	Dominican Republic	2009-06-10	A/Santo Domingo/WR1072T/2009		Other Database Import	Houng,H.-S.; Zhou,Y.; Lysons,A.; Kuschner,R.A.
EPI_ISL_96735	United Kingdom	2009-06-10	A/England/471/2009		Other Database Import	Galiano,M.C.
EPI_ISL_149709	Sweden	2009-06-11	A/Stockholm/45/2009		Swedish National Institute for Communicable Disease Control
EPI_ISL_31835	Sweden	2009-06-11	A/Stockholm/45/2009		Swedish Institute for Infectious Disease Control
EPI_ISL_31855	Japan	2009-06-11	A/Akita/1/2009		Other Database Import	Ujike,M.; Obuchi,M.; Tashiro,M.; Odagiri,T.
EPI_ISL_31861	Japan	2009-06-11	A/Sapporo/1/2009		Other Database Import
EPI_ISL_33213	Italy	2009-06-11	A/Ancona/02/2009		Other Database Import
EPI_ISL_33587	Suriname	2009-06-11	A/Surinam/08/2009	National Influenza Center French Guiana and French Indies	Centers for Disease Control and Prevention
EPI_ISL_60977	Chile	2009-06-11	A/Castro/JXP/2009		Other Database Import	Bohle,H.M.; Sanchez,J.E.; Cortinez,G.A.; Bustamante,F.P.; Grothusen,H.W.; Morgado,A.E.; Bustos,P.A.; Tapia,E.A.
EPI_ISL_61158	China	2009-06-11	A/Hong Kong/2369/2009		Other Database Import	Tai,A.L.S.; Cheng,P.K.C.; Leung,T.W.C.; Lim,W.W.L.
EPI_ISL_62416	China	2009-06-11	A/Tianjin/SWL4/2009		WHO Chinese National Influenza Center	Li,Zi; Li,Xiyan; Zhao,Xiang; Ceng,Yanhui; Tan,Minju; Li,Xinwan; Yang,Lei; Zou,Shumei; Wen,Leying; Wang,Dayan; Li,Dexin; Shu,Yuelong
EPI_ISL_62656	United States	2009-06-11	A/Wisconsin/629-D01326/2009		Other Database Import	The NIAID Influenza Genome Sequencing Consortium
EPI_ISL_63956	United States	2009-06-11	A/Houston/16OS/2009		Other Database Import	The NIAID Influenza Genome Sequencing Consortium
EPI_ISL_65885	Japan	2009-06-11	A/CHIBA/1017/2009		National Institute of Infectious Diseases (NIID)	Ujike,Makoto; Kato,Yumiko; Oguchi,Akio; Fujita,Nobuyuki; Obuchi,Masatsugu; Tashiro,Masato; Odagir,Takato
EPI_ISL_71482	Nicaragua	2009-06-11	A/Managua/167.01/2009		Other Database Import	The NIAID Influenza Genome Sequencing Consortium
EPI_ISL_73555	China	2009-06-11	A/Liaoning/SWL1/2009		WHO Chinese National Influenza Center	Yu Lan,Zi Li,Xiyan Li,Xiang Zhao,Yanhui Cheng,minju Tan,Xinwan Li,Lei Yang,Shumei Zou,Leying Wen,Dayan Wang,Dexin Li,Yuelong Shu
EPI_ISL_73602	China	2009-06-11	A/Jiangsu/SWL1/2009		WHO Chinese National Influenza Center	Yu Lan,Zi Li,Xiyan Li,Xiang Zhao,Yanhui Cheng,minju Tan,Xinwan Li,Lei Yang,Shumei Zou,Leying Wen,Dayan Wang,Dexin Li,Yuelong Shu
EPI_ISL_75322	United States	2009-06-11	A/Boston/110/2009		Other Database Import	The NIAID Influenza Genome Sequencing Consortium
EPI_ISL_34547	United States	2009-06-12	A/Utah/06/2009	Utah Public Health Laboratory	Centers for Disease Control and Prevention
EPI_ISL_60318	Sweden	2009-06-12	A/Stockholm/53/2009		Swedish Institute for Infectious Disease Control
EPI_ISL_61223	Japan	2009-06-12	A/Kanagawa/137/2009		Other Database Import	Ujike,M.; Obuchi,M.; Tashiro,M.; Odagiri,T.
EPI_ISL_61335	United States	2009-06-12	A/New York/4072/2009		Other Database Import	The NIAID Influenza Genome Sequencing Consortium
EPI_ISL_61832	El Salvador	2009-06-12	A/San Salvador/0169T/2009		Other Database Import	Houng,H.-S.H.; Li,T.; Verratti,K.; Gong,H.; Zhou,Y.; Lipkin,W.I.; Street,C.; Seriwatana,J.; Lyons,A.G.; Keyes,J.; Yun,T.; Kuschner,R.A.
EPI_ISL_62529	United States	2009-06-12	A/New York/4095/2009		Other Database Import	The NIAID Influenza Genome Sequencing Consortium
EPI_ISL_62677	United States	2009-06-12	A/Wisconsin/629-D02263/2009		Other Database Import	The NIAID Influenza Genome Sequencing Consortium
EPI_ISL_71705	Nicaragua	2009-06-12	A/Managua/578.01/2009		Other Database Import	The NIAID Influenza Genome Sequencing Consortium
EPI_ISL_71706	Nicaragua	2009-06-12	A/Managua/655.02/2009		Other Database Import	The NIAID Influenza Genome Sequencing Consortium
EPI_ISL_73557	China	2009-06-12	A/Yunnan/SWL1/2009		WHO Chinese National Influenza Center	Yu Lan,Zi Li,Xiyan Li,Xiang Zhao,Yanhui Cheng,minju Tan,Xinwan Li,Lei Yang,Shumei Zou,Leying Wen,Dayan Wang,Dexin Li,Yuelong Shu
EPI_ISL_73561	China	2009-06-12	A/Hainan/SWL2/2009		WHO Chinese National Influenza Center	Yu Lan,Zi Li,Xiyan Li,Xiang Zhao,Yanhui Cheng,minju Tan,Xinwan Li,Lei Yang,Shumei Zou,Leying Wen,Dayan Wang,Dexin Li,Yuelong Shu
EPI_ISL_83353	Finland	2009-06-12	A/Finland/565/2009		Other Database Import	Ikonen,N.; Haanpaa,M.; Ronkko,E.; Lyytikainen,O.; Kuusi,M.; Ruutu,P.; Kallio-Kokko,H.; Mannonen,L.; Lappalainen,M.; Ziegler,T.; Julkunen,I.
EPI_ISL_83354	Finland	2009-06-12	A/Finland/566/2009		Other Database Import	Ikonen,N.; Haanpaa,M.; Ronkko,E.; Lyytikainen,O.; Kuusi,M.; Ruutu,P.; Kallio-Kokko,H.; Mannonen,L.; Lappalainen,M.; Ziegler,T.; Julkunen,I.
EPI_ISL_96736	United Kingdom	2009-06-12	A/England/463/2009		Other Database Import	Galiano,M.C.
EPI_ISL_31859	Japan	2009-06-13	A/Kagoshima/1/2009		Other Database Import
EPI_ISL_33880	China	2009-06-13	A/Hunan/SWL3/2009		Other Database Import
EPI_ISL_34543	United States	2009-06-13	A/Illinois/07/2009	Illinois Department of Public Health-Springfield	Centers for Disease Control and Prevention
EPI_ISL_60207	Belgium	2009-06-13	A/Belgium/234/2009	Scientific Institute of Public Health	National Institute for Medical Research
EPI_ISL_60208	Belgium	2009-06-13	A/Belgium/236/2009	Scientific Institute of Public Health	National Institute for Medical Research
EPI_ISL_60209	Belgium	2009-06-13	A/Belgium/239/2009	Scientific Institute of Public Health	National Institute for Medical Research
EPI_ISL_61151	Japan	2009-06-13	A/Hiroshima/200/2009		Other Database Import	Ujike,M.; Obuchi,M.; Tashiro,M.; Odagiri,T.
EPI_ISL_61337	United States	2009-06-13	A/New York/4099/2009		Other Database Import	The NIAID Influenza Genome Sequencing Consortium
EPI_ISL_61338	United States	2009-06-13	A/New York/4100/2009		Other Database Import	The NIAID Influenza Genome Sequencing Consortium
EPI_ISL_61510	Thailand	2009-06-13	A/Thailand/CU-B5/2009		Other Database Import	Thongmee,C.; Makkoch,J.; Suwannakarn,K.; Chieocharnsin,T.; Payungporn,S.; Thawornsuk,N.; Praianantathavorn,K.; Theamboonlers,A.; Poovorawan,Y.
EPI_ISL_61932	Australia	2009-06-13	A/PERTH/95/2009	Pathwest QE II Medical Centre	WHO Collaborating Centre for Reference and Research on Influenza	Deng,Yi-Mo; Iannello,Pina; Ernest,Joanne; Caldwell,Natalie; Komadina,Naomi
EPI_ISL_62629	United States	2009-06-13	A/Wisconsin/629-D00196/2009		Other Database Import	The NIAID Influenza Genome Sequencing Consortium
EPI_ISL_62641	United States	2009-06-13	A/Wisconsin/629-D00665/2009		Other Database Import	The NIAID Influenza Genome Sequencing Consortium
EPI_ISL_62659	United States	2009-06-13	A/Wisconsin/629-D01618/2009		Other Database Import	The NIAID Influenza Genome Sequencing Consortium
EPI_ISL_65021	United States	2009-06-13	A/Rhode Island/15/2009	Rhode Island Department of Health	Centers for Disease Control and Prevention
EPI_ISL_66312	United States	2009-06-13	A/Maryland/32/2009	Maryland Department of Health and Mental Hygiene	Centers for Disease Control and Prevention
EPI_ISL_68122	United States	2009-06-13	A/California/VRDL6/2009		Other Database Import	The NIAID Influenza Genome Sequencing Consortium
EPI_ISL_68133	United States	2009-06-13	A/California/VRDL9/2009		Other Database Import	The NIAID Influenza Genome Sequencing Consortium
EPI_ISL_71481	Nicaragua	2009-06-13	A/Managua/109.01/2009		Other Database Import	The NIAID Influenza Genome Sequencing Consortium
EPI_ISL_71687	Nicaragua	2009-06-13	A/Managua/1637.01/2009		Other Database Import	The NIAID Influenza Genome Sequencing Consortium
EPI_ISL_71691	Nicaragua	2009-06-13	A/Managua/2152.01/2009		Other Database Import	The NIAID Influenza Genome Sequencing Consortium
EPI_ISL_71697	Nicaragua	2009-06-13	A/Managua/4085.02/2009		Other Database Import	The NIAID Influenza Genome Sequencing Consortium
EPI_ISL_71700	Nicaragua	2009-06-13	A/Managua/5221.03/2009		Other Database Import	The NIAID Influenza Genome Sequencing Consortium
EPI_ISL_71701	Nicaragua	2009-06-13	A/Managua/5363.02/2009		Other Database Import	The NIAID Influenza Genome Sequencing Consortium
EPI_ISL_71708	Nicaragua	2009-06-13	A/Managua/792.01/2009		Other Database Import	The NIAID Influenza Genome Sequencing Consortium
EPI_ISL_73420	New Zealand	2009-06-13	A/New Zealand/871/2009	Institute of Environmental Science & Research	Centers for Disease Control and Prevention
EPI_ISL_73560	China	2009-06-13	A/Guangxi/SWL1/2009		WHO Chinese National Influenza Center	Yu Lan,Zi Li,Xiyan Li,Xiang Zhao,Yanhui Cheng,minju Tan,Xinwan Li,Lei Yang,Shumei Zou,Leying Wen,Dayan Wang,Dexin Li,Yuelong Shu
EPI_ISL_73562	China	2009-06-13	A/Hunan/SWL3/2009		WHO Chinese National Influenza Center
EPI_ISL_75345	United States	2009-06-13	A/Boston/112/2009		Other Database Import	The NIAID Influenza Genome Sequencing Consortium
EPI_ISL_76031	United States	2009-06-13	A/Boston/96/2009		Other Database Import	The NIAID Influenza Genome Sequencing Consortium
EPI_ISL_76036	United States	2009-06-13	A/Boston/115/2009		Other Database Import	The NIAID Influenza Genome Sequencing Consortium
EPI_ISL_77460	China	2009-06-13	A/Qingdao/148/2009		Other Database Import	Wang,Z.; Yi,Y.; Yang,T.
EPI_ISL_83355	Finland	2009-06-13	A/Finland/567/2009		Other Database Import	Ikonen,N.; Haanpaa,M.; Ronkko,E.; Lyytikainen,O.; Kuusi,M.; Ruutu,P.; Kallio-Kokko,H.; Mannonen,L.; Lappalainen,M.; Ziegler,T.; Julkunen,I.
EPI_ISL_83357	Finland	2009-06-13	A/Finland/569/2009		Other Database Import	Ikonen,N.; Haanpaa,M.; Ronkko,E.; Lyytikainen,O.; Kuusi,M.; Ruutu,P.; Kallio-Kokko,H.; Mannonen,L.; Lappalainen,M.; Ziegler,T.; Julkunen,I.
EPI_ISL_31668	Italy	2009-06-14	A/Italy/85/2009		Other Database Import
EPI_ISL_33589	United States	2009-06-14	A/Utah/05/2009		Centers for Disease Control and Prevention
EPI_ISL_33590	United States	2009-06-14	A/Utah/07/2009		Centers for Disease Control and Prevention
EPI_ISL_33591	United States	2009-06-14	A/Utah/11/2009		Centers for Disease Control and Prevention
EPI_ISL_60229	Luxembourg	2009-06-14	A/Luxembourg/841/2009	Laboratoire National de Sante	National Institute for Medical Research
EPI_ISL_61490	Singapore	2009-06-14	A/Singapore/TLL51/2009		Other Database Import	Prabakaran,M.; Tao,M.; Kwang,J.
EPI_ISL_61491	Singapore	2009-06-14	A/Singapore/TLL52/2009		Other Database Import	Prabakaran,M.; Tao,M.; Kwang,J.
EPI_ISL_61492	Singapore	2009-06-14	A/Singapore/TLL53/2009		Other Database Import	Prabakaran,M.; Tao,M.; Kwang,J.
EPI_ISL_61493	Singapore	2009-06-14	A/Singapore/TLL54/2009		Other Database Import	Prabakaran,M.; Tao,M.; Kwang,J.
EPI_ISL_61826	United States	2009-06-14	A/New Bern/WR0670/2009		Other Database Import	Houng,H.-S.H.; Li,T.; Verratti,K.; Gong,H.; Zhou,Y.; Lipkin,W.I.; Street,C.; Seriwatana,J.; Lyons,A.G.; Keyes,J.; Yun,T.; Kuschner,R.A.
EPI_ISL_62628	United States	2009-06-14	A/Wisconsin/629-D00119/2009		Other Database Import	The NIAID Influenza Genome Sequencing Consortium
EPI_ISL_62645	United States	2009-06-14	A/Wisconsin/629-D00916/2009		Other Database Import	The NIAID Influenza Genome Sequencing Consortium
EPI_ISL_62650	United States	2009-06-14	A/Wisconsin/629-D01147/2009		Other Database Import	The NIAID Influenza Genome Sequencing Consortium
EPI_ISL_64562	Japan	2009-06-14	A/SAITAMA/63/2009		National Institute of Infectious Diseases (NIID)	Ujike,Makoto; Kato,Yumiko; Oguchi,Akio; Fujita,Nobuyuki; Obuchi,Masatsugu; Tashiro,Masato; Odagir,Takato
EPI_ISL_68109	United States	2009-06-14	A/California/VRDL4/2009		Other Database Import	The NIAID Influenza Genome Sequencing Consortium
EPI_ISL_68132	United States	2009-06-14	A/California/VRDL8/2009		Other Database Import	The NIAID Influenza Genome Sequencing Consortium
EPI_ISL_74715	Mexico	2009-06-14	A/Mexico city/CIA6/2009		Other Database Import	Zepeda,H.; Zarate,P.; Medina-Gomez,F.; Garcia-Gonzalez,O.P.; Marino,N.; Bravo,J.; Perea,L.; Lara,M.; Estrada,C.; Flores,F.; Alvarez,I.; Delgado-Urbina,C.; Jimenez-Estrada,J.M.; Bastida-Gonzalez,F.G.; Velazquez-Quiroz,I.; Rodriguez-Hernandez,R.; Zaldi
EPI_ISL_95513	Japan	2009-06-14	A/Aichi/273/2009	Aichi Prefectural Institute of Public Health	Aichi Prefectural Institute of Public Health	Yasui, Yoshihiro; Yamashita, Teruo; Minagawa, Hiroko
EPI_ISL_31018	China	2009-06-15	A/Jiangsu/1/2009		Other Database Import
EPI_ISL_31616	Singapore	2009-06-15	A/Singapore/ON197/2009		Ministry of Health, Singapore
EPI_ISL_32476	British Virgin Islands	2009-06-15	A/British Virgin Islands/5437/2009	Caribbean Epidemiology Center	Centers for Disease Control and Prevention
EPI_ISL_33569	United States	2009-06-15	A/California/25/2009		Centers for Disease Control and Prevention
EPI_ISL_35016	United States	2009-06-15	A/New York/80/2009	New York City Department of Health	Centers for Disease Control and Prevention
EPI_ISL_60234	Qatar	2009-06-15	A/Qatar/80/2009	Supreme Health Council	National Institute for Medical Research
EPI_ISL_60235	Qatar	2009-06-15	A/Qatar/81/2009	Supreme Health Council	National Institute for Medical Research
EPI_ISL_60938	Japan	2009-06-15	A/Aichi/198/2009		Other Database Import	Ujike,M.; Obuchi,M.; Tashiro,M.; Odagiri,T.
EPI_ISL_61340	Japan	2009-06-15	A/Niigata/690/2009		Other Database Import	Ujike,M.; Obuchi,M.; Tashiro,M.; Odagiri,T.
EPI_ISL_61404	Japan	2009-06-15	A/Shizuoka/793/2009		Other Database Import	Ujike,M.; Obuchi,M.; Tashiro,M.; Odagiri,T.
EPI_ISL_62651	United States	2009-06-15	A/Wisconsin/629-D01152/2009		Other Database Import	The NIAID Influenza Genome Sequencing Consortium
EPI_ISL_62660	United States	2009-06-15	A/Wisconsin/629-D01619/2009		Other Database Import	The NIAID Influenza Genome Sequencing Consortium
EPI_ISL_62666	United States	2009-06-15	A/Wisconsin/629-D01844/2009		Other Database Import	The NIAID Influenza Genome Sequencing Consortium
EPI_ISL_63820	United States	2009-06-15	A/Wisconsin/629-D00739/2009		Other Database Import	The NIAID Influenza Genome Sequencing Consortium
EPI_ISL_64517	Lao, People's Democratic Republic	2009-06-15	A/Laos/JP1057/2009		National Institute of Infectious Diseases (NIID)	Ujike,Makoto; Kato,Yumiko; Oguchi,Akio; Fujita,Nobuyuki; Obuchi,Masatsugu; Tashiro,Masato; Odagir,Takato
EPI_ISL_65016	United States	2009-06-15	A/Oregon/10/2009	Oregon Public Health Laboratory	Centers for Disease Control and Prevention
EPI_ISL_66264	Hungary	2009-06-15	A/Hungary/20/2009	B. Johan National Center for Epidemiology, National Influenza Center	Centers for Disease Control and Prevention
EPI_ISL_68115	United States	2009-06-15	A/California/VRDL5/2009		Other Database Import	The NIAID Influenza Genome Sequencing Consortium
EPI_ISL_70276	Hungary	2009-06-15	A/Hungary/20/2009	B. Johan National Center for Epidemiology, National Influenza Center	Centers for Disease Control and Prevention
EPI_ISL_70727	United States	2009-06-15	A/California/VRDL12/2009		Other Database Import	The NIAID Influenza Genome Sequencing Consortium
EPI_ISL_71702	Nicaragua	2009-06-15	A/Managua/5453.01/2009		Other Database Import	The NIAID Influenza Genome Sequencing Consortium
EPI_ISL_71856	Nicaragua	2009-06-15	A/Managua/4935.03/2009		Other Database Import	The NIAID Influenza Genome Sequencing Consortium
EPI_ISL_73474	Canada	2009-06-15	A/Ontario/9698/2009		Other Database Import	Eshaghi,A.; Alexander,D.C.; Rosenfeld,P.; Ma,J.H.; Gubbay,J.B.; Low,D.E.
EPI_ISL_73475	Canada	2009-06-15	A/Ontario/9739/2009		Other Database Import	Eshaghi,A.; Alexander,D.C.; Rosenfeld,P.; Ma,J.H.; Gubbay,J.B.; Low,D.E.
EPI_ISL_75346	United States	2009-06-15	A/Boston/113/2009		Other Database Import	The NIAID Influenza Genome Sequencing Consortium
EPI_ISL_76032	United States	2009-06-15	A/Boston/103/2009		Other Database Import	The NIAID Influenza Genome Sequencing Consortium
EPI_ISL_76033	United States	2009-06-15	A/Boston/106/2009		Other Database Import	The NIAID Influenza Genome Sequencing Consortium
EPI_ISL_76255	Argentina	2009-06-15	A/Argentina/19527/2009		Other Database Import	Davis,T.; Echavarria,M.; Marcone,D.; Carballal,G.
EPI_ISL_83358	Finland	2009-06-15	A/Finland/571/2009		Other Database Import	Ikonen,N.; Haanpaa,M.; Ronkko,E.; Lyytikainen,O.; Kuusi,M.; Ruutu,P.; Kallio-Kokko,H.; Mannonen,L.; Lappalainen,M.; Ziegler,T.; Julkunen,I.
EPI_ISL_95514	Japan	2009-06-15	A/Aichi/275/2009	Aichi Prefectural Institute of Public Health	Aichi Prefectural Institute of Public Health	Yasui, Yoshihiro; Yamashita, Teruo; Minagawa, Hiroko
EPI_ISL_96733	United Kingdom	2009-06-15	A/England/480/2009		Other Database Import	Galiano,M.C.
EPI_ISL_96734	United Kingdom	2009-06-15	A/England/479/2009		Other Database Import	Galiano,M.C.
EPI_ISL_31537	Japan	2009-06-16	A/Utsunomiya/1/2009		Other Database Import
EPI_ISL_31862	Japan	2009-06-16	A/Utsunomiya/2/2009		Other Database Import
EPI_ISL_32354	Singapore	2009-06-16	A/Singapore/ON226/2009		Ministry of Health, Singapore
EPI_ISL_33949	United States	2009-06-16	A/Bethesda/SP506/2009		Other Database Import
EPI_ISL_34539	Cote d'Ivoire	2009-06-16	A/Cote d'Ivoire/709/2009	Pasteur Institut of Côte d'Ivoire	Centers for Disease Control and Prevention
EPI_ISL_60818	New Zealand	2009-06-16	A/New Zealand/997/2009	Institute of Environmental Science & Research	Centers for Disease Control and Prevention
EPI_ISL_60939	Japan	2009-06-16	A/Aichi/202/2009		Other Database Import	Ujike,M.; Obuchi,M.; Tashiro,M.; Odagiri,T.
EPI_ISL_61160	Italy	2009-06-16	A/Italy/129/2009		Other Database Import	Allice,T.; Milia,M.G.; Gregori,G.; Proia,M.R.; Ghisetti,V.
EPI_ISL_61785	Colombia	2009-06-16	A/Bogota/WR0090N/2009		Other Database Import	Houng,H.-S.H.; Li,T.; Verratti,K.; Gong,H.; Zhou,Y.; Lipkin,W.I.; Street,C.; Seriwatana,J.; Lyons,A.G.; Keyes,J.; Yun,T.; Kuschner,R.A.
EPI_ISL_62637	United States	2009-06-16	A/Wisconsin/629-D00541/2009		Other Database Import	The NIAID Influenza Genome Sequencing Consortium
EPI_ISL_62663	United States	2009-06-16	A/Wisconsin/629-D01734/2009		Other Database Import	The NIAID Influenza Genome Sequencing Consortium
EPI_ISL_66041	Argentina	2009-06-16	A/Argentina/HNRG45/2009		Other Database Import	Barrero,P.R.; Viegas,M.; Valinotto,L.E.; Mistchenko,A.S.
EPI_ISL_66764	Australia	2009-06-16	A/VICTORIA/2045/2009	Victorian Infectious Diseases Reference Laboratory	WHO Collaborating Centre for Reference and Research on Influenza	Yi-Mo Deng, Pina Iannello, Joanne Ernest, Natalie Caldwell &amp; Naomi Komadina
EPI_ISL_71692	Nicaragua	2009-06-16	A/Managua/2330.02/2009		Other Database Import	The NIAID Influenza Genome Sequencing Consortium
EPI_ISL_76034	United States	2009-06-16	A/Boston/108/2009		Other Database Import	The NIAID Influenza Genome Sequencing Consortium
EPI_ISL_154096	Portugal	2009-06-17	A/Portugal/19/2009	Hospital de Curry Cabral	Instituto Nacional de Saude	Correia, V.; Santos, L.A.; Giria, M.
EPI_ISL_32461	Italy	2009-06-17	A/Italy/127/2009		Other Database Import
EPI_ISL_32477	Barbados	2009-06-17	A/Barbados/5211/2009	Caribbean Epidemiology Center	Centers for Disease Control and Prevention
EPI_ISL_33564	Argentina	2009-06-17	A/Argentina/7649/2009	Instituto Nacional de Enfermedades Infecciosas	Centers for Disease Control and Prevention
EPI_ISL_33584	Singapore	2009-06-17	A/Singapore/91/2009	Singapore General Hospital	Centers for Disease Control and Prevention
EPI_ISL_33585	Singapore	2009-06-17	A/Singapore/92/2009	Singapore General Hospital	Centers for Disease Control and Prevention
EPI_ISL_33840	China	2009-06-17	A/Nanjing/2/2009		Other Database Import
EPI_ISL_33876	United States	2009-06-17	A/New York/4197/2009		Other Database Import
EPI_ISL_34541	Honduras	2009-06-17	A/Honduras/2039/2009	Laboratorio Nacional de Virologia	Centers for Disease Control and Prevention
EPI_ISL_34542	Argentina	2009-06-17	A/Argentina/7768/2009	Instituto Nacional de Enfermedades Infecciosas	Centers for Disease Control and Prevention
EPI_ISL_61152	Japan	2009-06-17	A/Hiroshima/201/2009		Other Database Import	Ujike,M.; Obuchi,M.; Tashiro,M.; Odagiri,T.
EPI_ISL_61515	Thailand	2009-06-17	A/Thailand/CU-H9/2009		Other Database Import	Thongmee,C.; Makkoch,J.; Suwannakarn,K.; Chieocharnsin,T.; Payungporn,S.; Thawornsuk,N.; Praianantathavorn,K.; Theamboonlers,A.; Poovorawan,Y.
EPI_ISL_61836	Dominican Republic	2009-06-17	A/Santo Domingo/1066N/2009		Other Database Import	Houng,H.-S.H.; Li,T.; Verratti,K.; Gong,H.; Zhou,Y.; Lipkin,W.I.; Street,C.; Seriwatana,J.; Lyons,A.G.; Keyes,J.; Yun,T.; Kuschner,R.A.
EPI_ISL_62532	United States	2009-06-17	A/New York/4403/2009		Other Database Import	The NIAID Influenza Genome Sequencing Consortium
EPI_ISL_66031	Argentina	2009-06-17	A/Argentina/HNRG31/2009		Other Database Import	Barrero,P.R.; Viegas,M.; Valinotto,L.E.; Mistchenko,A.S.
EPI_ISL_66761	Australia	2009-06-17	A/VICTORIA/2044/2009	Victorian Infectious Diseases Reference Laboratory	WHO Collaborating Centre for Reference and Research on Influenza	Deng,Y-M; Iannello,P; Ernest,J; Caldwell,N; Komadina,N.
EPI_ISL_68129	United States	2009-06-17	A/California/VRDL7/2009		Other Database Import	The NIAID Influenza Genome Sequencing Consortium
EPI_ISL_70726	United States	2009-06-17	A/California/VRDL11/2009		Other Database Import	The NIAID Influenza Genome Sequencing Consortium
EPI_ISL_73559	China	2009-06-17	A/Chongqing/SWL1/2009		WHO Chinese National Influenza Center	Yu Lan,Zi Li,Xiyan Li,Xiang Zhao,Yanhui Cheng,minju Tan,Xinwan Li,Lei Yang,Shumei Zou,Leying Wen,Dayan Wang,Dexin Li,Yuelong Shu
EPI_ISL_76045	United States	2009-06-17	A/Boston/125/2009		Other Database Import	The NIAID Influenza Genome Sequencing Consortium
EPI_ISL_76047	United States	2009-06-17	A/Boston/127/2009		Other Database Import	The NIAID Influenza Genome Sequencing Consortium
EPI_ISL_95515	Japan	2009-06-17	A/Aichi/257/2009	Aichi Prefectural Institute of Public Health	Aichi Prefectural Institute of Public Health	Yasui, Yoshihiro; Yamashita, Teruo; Minagawa, Hiroko
EPI_ISL_31858	Japan	2009-06-18	A/Iwate/2/2009		Other Database Import
EPI_ISL_32634	United States	2009-06-18	A/Bethesda/SP508/2009		Other Database Import
EPI_ISL_33565	Argentina	2009-06-18	A/Argentina/7953/2009	Instituto Nacional de Enfermedades Infecciosas	Centers for Disease Control and Prevention
EPI_ISL_33566	Argentina	2009-06-18	A/Argentina/7980/2009	Instituto Nacional de Enfermedades Infecciosas	Centers for Disease Control and Prevention
EPI_ISL_33567	Argentina	2009-06-18	A/Argentina/8019/2009	Instituto Nacional de Enfermedades Infecciosas	Centers for Disease Control and Prevention
EPI_ISL_33950	United States	2009-06-18	A/Silver Spring/SP509/2009		Other Database Import
EPI_ISL_33951	United States	2009-06-18	A/Silver Spring/SP510/2009		Other Database Import
EPI_ISL_60822	Panama	2009-06-18	A/Panama/4252/2009	Instituto Conmemorativo Gorgas de Estudios de la Salud	Centers for Disease Control and Prevention
EPI_ISL_61142	Japan	2009-06-18	A/Chiba-C/51/2009		Other Database Import	Ujike,M.; Obuchi,M.; Tashiro,M.; Odagiri,T.
EPI_ISL_61224	Japan	2009-06-18	A/Kanagawa/140/2009		Other Database Import	Ujike,M.; Obuchi,M.; Tashiro,M.; Odagiri,T.
EPI_ISL_61272	China	2009-06-18	A/Nanjing/1/2009		Other Database Import	Cui,L.; Qi,X.; Zhao,K.; Shan,J.; Ge,Y.; Shi,Z.; Shan,Y.; Qi,Y.; Wang,H.
EPI_ISL_62672	United States	2009-06-18	A/Wisconsin/629-D02063/2009		Other Database Import	The NIAID Influenza Genome Sequencing Consortium
EPI_ISL_65017	United States	2009-06-18	A/Oregon/11/2009	Oregon Public Health Laboratory	Centers for Disease Control and Prevention
EPI_ISL_65018	United States	2009-06-18	A/Oregon/13/2009	Oregon Public Health Laboratory	Centers for Disease Control and Prevention
EPI_ISL_66029	Argentina	2009-06-18	A/Argentina/HNRG3/2009		Other Database Import	Barrero,P.R.; Viegas,M.; Valinotto,L.E.; Mistchenko,A.S.
EPI_ISL_66762	Australia	2009-06-18	A/VICTORIA/2039/2009	Victorian Infectious Diseases Reference Laboratory	WHO Collaborating Centre for Reference and Research on Influenza	Yi-Mo Deng, Pina Iannello, Joanne Ernest, Natalie Caldwell &amp; Naomi Komadina
EPI_ISL_68096	United States	2009-06-18	A/California/VRDL26/2009		Other Database Import	The NIAID Influenza Genome Sequencing Consortium
EPI_ISL_73558	China	2009-06-18	A/Anhui/SWL1/2009		WHO Chinese National Influenza Center	Yu Lan,Zi Li,Xiyan Li,Xiang Zhao,Yanhui Cheng,minju Tan,Xinwan Li,Lei Yang,Shumei Zou,Leying Wen,Dayan Wang,Dexin Li,Yuelong Shu
EPI_ISL_73774	Germany	2009-06-18	A/Thueringen/173/2009	Robert-Koch-Institute	Robert-Koch-Institute	Biere,Barbara; Schweiger,Brunhilde
EPI_ISL_76043	United States	2009-06-18	A/Boston/123/2009		Other Database Import	The NIAID Influenza Genome Sequencing Consortium
EPI_ISL_76052	United States	2009-06-18	A/Boston/133/2009		Other Database Import	The NIAID Influenza Genome Sequencing Consortium
EPI_ISL_76054	United States	2009-06-18	A/Boston/135/2009		Other Database Import	The NIAID Influenza Genome Sequencing Consortium
EPI_ISL_76056	United States	2009-06-18	A/Boston/138/2009		Other Database Import	The NIAID Influenza Genome Sequencing Consortium
EPI_ISL_76258	Argentina	2009-06-18	A/Argentina/19656/2009		Other Database Import	Davis,T.; Echavarria,M.; Marcone,D.; Carballal,G.
EPI_ISL_83360	Finland	2009-06-18	A/Finland/576/2009		Other Database Import	Ikonen,N.; Haanpaa,M.; Ronkko,E.; Lyytikainen,O.; Kuusi,M.; Ruutu,P.; Kallio-Kokko,H.; Mannonen,L.; Lappalainen,M.; Ziegler,T.; Julkunen,I.
EPI_ISL_83362	Finland	2009-06-18	A/Finland/578/2009		Other Database Import	Ikonen,N.; Haanpaa,M.; Ronkko,E.; Lyytikainen,O.; Kuusi,M.; Ruutu,P.; Kallio-Kokko,H.; Mannonen,L.; Lappalainen,M.; Ziegler,T.; Julkunen,I.
EPI_ISL_83366	Finland	2009-06-18	A/Finland/582/2009		Other Database Import	Ikonen,N.; Haanpaa,M.; Ronkko,E.; Lyytikainen,O.; Kuusi,M.; Ruutu,P.; Kallio-Kokko,H.; Mannonen,L.; Lappalainen,M.; Ziegler,T.; Julkunen,I.
EPI_ISL_83367	Finland	2009-06-18	A/Finland/583/2009		Other Database Import	Ikonen,N.; Haanpaa,M.; Ronkko,E.; Lyytikainen,O.; Kuusi,M.; Ruutu,P.; Kallio-Kokko,H.; Mannonen,L.; Lappalainen,M.; Ziegler,T.; Julkunen,I.
EPI_ISL_83368	Finland	2009-06-18	A/Finland/584/2009		Other Database Import	Ikonen,N.; Haanpaa,M.; Ronkko,E.; Lyytikainen,O.; Kuusi,M.; Ruutu,P.; Kallio-Kokko,H.; Mannonen,L.; Lappalainen,M.; Ziegler,T.; Julkunen,I.
EPI_ISL_83369	Finland	2009-06-18	A/Finland/585/2009		Other Database Import	Ikonen,N.; Haanpaa,M.; Ronkko,E.; Lyytikainen,O.; Kuusi,M.; Ruutu,P.; Kallio-Kokko,H.; Mannonen,L.; Lappalainen,M.; Ziegler,T.; Julkunen,I.
EPI_ISL_95516	Japan	2009-06-18	A/Aichi/263/2009	Aichi Prefectural Institute of Public Health	Aichi Prefectural Institute of Public Health	Yasui, Yoshihiro; Yamashita, Teruo; Minagawa, Hiroko
EPI_ISL_96664	United Kingdom	2009-06-18	A/England/92880010/2009		Other Database Import	Galiano,M.C.
EPI_ISL_96727	United Kingdom	2009-06-18	A/England/495/2009		Other Database Import	Galiano,M.C.
EPI_ISL_96730	United Kingdom	2009-06-18	A/England/485/2009		Other Database Import	Galiano,M.C.
EPI_ISL_96732	United Kingdom	2009-06-18	A/England/481/2009		Other Database Import	Galiano,M.C.
EPI_ISL_31854	Chile	2009-06-19	A/Puerto Montt/Bio87/2009		Other Database Import
EPI_ISL_32355	Singapore	2009-06-19	A/Singapore/ON279/2009		Ministry of Health, Singapore
EPI_ISL_32358	Singapore	2009-06-19	A/Singapore/ON313/2009		Ministry of Health, Singapore
EPI_ISL_61339	United States	2009-06-19	A/New York/4290/2009		Other Database Import	The NIAID Influenza Genome Sequencing Consortium
EPI_ISL_61440	Singapore	2009-06-19	A/Singapore/ON279/2009		Other Database Import	Lee,C.W.H.; Koh,C.W.; Han,B.L.; Chan,Y.S.; Sung,W.-K.; Phauh,S.P.; Loh,P.L.; Meng,S.; Ng,K.Y.; Yong,T.Y.; Cui,L.; Lin,R.; Hibberd,M.L.; Wong,C.W.
EPI_ISL_61808	Mexico	2009-06-19	A/Mexico City/WR1087T/2009		Other Database Import	Houng,H.-S.H.; Li,T.; Verratti,K.; Gong,H.; Zhou,Y.; Lipkin,W.I.; Street,C.; Seriwatana,J.; Lyons,A.G.; Keyes,J.; Yun,T.; Kuschner,R.A.
EPI_ISL_62535	United States	2009-06-19	A/New York/4459/2009		Other Database Import	The NIAID Influenza Genome Sequencing Consortium
EPI_ISL_62745	Sweden	2009-06-19	A/Gothenburg/1/2009		Swedish Institute for Infectious Disease Control
EPI_ISL_65019	United States	2009-06-19	A/Pennsylvania/13/2009	Pennsylvania Department of Health	Centers for Disease Control and Prevention
EPI_ISL_71348	Argentina	2009-06-19	A/Argentina/8169/2009	Instituto Nacional de Enfermedades Infecciosas	Centers for Disease Control and Prevention
EPI_ISL_73567	China	2009-06-19	A/Hunan/SWL4/2009		WHO Chinese National Influenza Center	Yu Lan,Zi Li,Xiyan Li,Xiang Zhao,Yanhui Cheng,minju Tan,Xinwan Li,Lei Yang,Shumei Zou,Leying Wen,Dayan Wang,Dexin Li,Yuelong Shu
EPI_ISL_76040	United States	2009-06-19	A/Boston/120/2009		Other Database Import	The NIAID Influenza Genome Sequencing Consortium
EPI_ISL_76041	United States	2009-06-19	A/Boston/121/2009		Other Database Import	The NIAID Influenza Genome Sequencing Consortium
EPI_ISL_83361	Finland	2009-06-19	A/Finland/577/2009		Other Database Import	Ikonen,N.; Haanpaa,M.; Ronkko,E.; Lyytikainen,O.; Kuusi,M.; Ruutu,P.; Kallio-Kokko,H.; Mannonen,L.; Lappalainen,M.; Ziegler,T.; Julkunen,I.
EPI_ISL_83363	Finland	2009-06-19	A/Finland/579/2009		Other Database Import	Ikonen,N.; Haanpaa,M.; Ronkko,E.; Lyytikainen,O.; Kuusi,M.; Ruutu,P.; Kallio-Kokko,H.; Mannonen,L.; Lappalainen,M.; Ziegler,T.; Julkunen,I.
EPI_ISL_83365	Finland	2009-06-19	A/Finland/581/2009		Other Database Import	Ikonen,N.; Haanpaa,M.; Ronkko,E.; Lyytikainen,O.; Kuusi,M.; Ruutu,P.; Kallio-Kokko,H.; Mannonen,L.; Lappalainen,M.; Ziegler,T.; Julkunen,I.
EPI_ISL_32356	Singapore	2009-06-20	A/Singapore/ON304/2009		Ministry of Health, Singapore
EPI_ISL_32357	Singapore	2009-06-20	A/Singapore/ON305/2009		Ministry of Health, Singapore
EPI_ISL_33579	Martinique	2009-06-20	A/Martinique/15/2009	National Influenza Center French Guiana and French Indies	Centers for Disease Control and Prevention
EPI_ISL_60214	Algeria	2009-06-20	A/Algeria/G594/2009	Institut Pasteur d'Algerie	National Institute for Medical Research
EPI_ISL_61159	Italy	2009-06-20	A/Italy/128/2009		Other Database Import	Allice,T.; Milia,M.G.; Gregori,G.; Proia,M.R.; Ghisetti,V.
EPI_ISL_61234	Russian Federation	2009-06-20	A/Moscow/IIV05/2009		Other Database Import	Prilipov,A.G.
EPI_ISL_61442	Singapore	2009-06-20	A/Singapore/ON305/2009		Other Database Import	Lee,C.W.H.; Koh,C.W.; Han,B.L.; Chan,Y.S.; Sung,W.-K.; Phauh,S.P.; Loh,P.L.; Meng,S.; Ng,K.Y.; Yong,T.Y.; Cui,L.; Lin,R.; Hibberd,M.L.; Wong,C.W.
EPI_ISL_62633	United States	2009-06-20	A/Wisconsin/629-D00428/2009		Other Database Import	The NIAID Influenza Genome Sequencing Consortium
EPI_ISL_62636	United States	2009-06-20	A/Wisconsin/629-D00496/2009		Other Database Import	The NIAID Influenza Genome Sequencing Consortium
EPI_ISL_64581	Japan	2009-06-20	A/YOKOHAMA/1017/2009		National Institute of Infectious Diseases (NIID)	Ujike,Makoto; Kato,Yumiko; Oguchi,Akio; Fujita,Nobuyuki; Obuchi,Masatsugu; Tashiro,Masato; Odagir,Takato
EPI_ISL_68091	United States	2009-06-20	A/California/VRDL20/2009		Other Database Import	The NIAID Influenza Genome Sequencing Consortium
EPI_ISL_73569	China	2009-06-20	A/Hunan/SWL6/2009		WHO Chinese National Influenza Center	Yu Lan,Zi Li,Xiyan Li,Xiang Zhao,Yanhui Cheng,minju Tan,Xinwan Li,Lei Yang,Shumei Zou,Leying Wen,Dayan Wang,Dexin Li,Yuelong Shu
EPI_ISL_76039	United States	2009-06-20	A/Boston/118/2009		Other Database Import	The NIAID Influenza Genome Sequencing Consortium
EPI_ISL_76046	United States	2009-06-20	A/Boston/126/2009		Other Database Import	The NIAID Influenza Genome Sequencing Consortium
EPI_ISL_76055	United States	2009-06-20	A/Boston/137/2009		Other Database Import	The NIAID Influenza Genome Sequencing Consortium
EPI_ISL_83359	Finland	2009-06-20	A/Finland/575/2009		Other Database Import	Ikonen,N.; Haanpaa,M.; Ronkko,E.; Lyytikainen,O.; Kuusi,M.; Ruutu,P.; Kallio-Kokko,H.; Mannonen,L.; Lappalainen,M.; Ziegler,T.; Julkunen,I.
EPI_ISL_32360	Singapore	2009-06-21	A/Singapore/ON360/2009		Ministry of Health, Singapore
EPI_ISL_32361	Singapore	2009-06-21	A/Singapore/ON361/2009		Ministry of Health, Singapore
EPI_ISL_32362	Singapore	2009-06-21	A/Singapore/ON362/2009		Ministry of Health, Singapore
EPI_ISL_60226	Montenegro	2009-06-21	A/Montenegro/2816/2009	Institute of Immunology and Virology Torlak	National Institute for Medical Research
EPI_ISL_62531	United States	2009-06-21	A/New York/4402/2009		Other Database Import	The NIAID Influenza Genome Sequencing Consortium
EPI_ISL_62676	United States	2009-06-21	A/Wisconsin/629-D02220/2009		Other Database Import	The NIAID Influenza Genome Sequencing Consortium
EPI_ISL_64518	Lao, People's Democratic Republic	2009-06-21	A/Laos/JP1074/2009		National Institute of Infectious Diseases (NIID)	Ujike,Makoto; Kato,Yumiko; Oguchi,Akio; Fujita,Nobuyuki; Obuchi,Masatsugu; Tashiro,Masato; Odagir,Takato
EPI_ISL_66034	Argentina	2009-06-21	A/Argentina/HNRG36/2009		Other Database Import	Barrero,P.R.; Viegas,M.; Valinotto,L.E.; Mistchenko,A.S.
EPI_ISL_71852	Nicaragua	2009-06-21	A/Managua/4514.03/2009		Other Database Import	The NIAID Influenza Genome Sequencing Consortium
EPI_ISL_73563	China	2009-06-21	A/Hebei/SWL1/2009		WHO Chinese National Influenza Center	Yu Lan,Zi Li,Xiyan Li,Xiang Zhao,Yanhui Cheng,minju Tan,Xinwan Li,Lei Yang,Shumei Zou,Leying Wen,Dayan Wang,Dexin Li,Yuelong Shu
EPI_ISL_73566	China	2009-06-21	A/Hunan/SWL5/2009		WHO Chinese National Influenza Center	Yu Lan,Zi Li,Xiyan Li,Xiang Zhao,Yanhui Cheng,minju Tan,Xinwan Li,Lei Yang,Shumei Zou,Leying Wen,Dayan Wang,Dexin Li,Yuelong Shu
EPI_ISL_76049	United States	2009-06-21	A/Boston/130/2009		Other Database Import	The NIAID Influenza Genome Sequencing Consortium
EPI_ISL_96667	United Kingdom	2009-06-21	A/England/92860086/2009		Other Database Import	Galiano,M.C.
EPI_ISL_96731	United Kingdom	2009-06-21	A/England/483/2009		Other Database Import	Galiano,M.C.
EPI_ISL_32359	Singapore	2009-06-22	A/Singapore/ON355/2009		Ministry of Health, Singapore
EPI_ISL_34544	Singapore	2009-06-22	A/Singapore/93/2009	Singapore General Hospital	Centers for Disease Control and Prevention
EPI_ISL_60227	Latvia	2009-06-22	A/Latvia/6-1221/2009c	State Agency, Infectology Center of Latvia	National Institute for Medical Research
EPI_ISL_60228	Latvia	2009-06-22	A/Latvia/6-1221/2009v	State Agency, Infectology Center of Latvia	National Institute for Medical Research
EPI_ISL_61444	Singapore	2009-06-22	A/Singapore/ON354/2009		Other Database Import	Lee,C.W.H.; Koh,C.W.; Han,B.L.; Chan,Y.S.; Sung,W.-K.; Phauh,S.P.; Loh,P.L.; Meng,S.; Ng,K.Y.; Yong,T.Y.; Cui,L.; Lin,R.; Hibberd,M.L.; Wong,C.W.
EPI_ISL_61445	Singapore	2009-06-22	A/Singapore/ON355/2009		Other Database Import	Lee,C.W.H.; Koh,C.W.; Han,B.L.; Chan,Y.S.; Sung,W.-K.; Phauh,S.P.; Loh,P.L.; Meng,S.; Ng,K.Y.; Yong,T.Y.; Cui,L.; Lin,R.; Hibberd,M.L.; Wong,C.W.
EPI_ISL_61446	Singapore	2009-06-22	A/Singapore/ON368/2009		Other Database Import	Lee,C.W.H.; Koh,C.W.; Han,B.L.; Chan,Y.S.; Sung,W.-K.; Phauh,S.P.; Loh,P.L.; Meng,S.; Ng,K.Y.; Yong,T.Y.; Cui,L.; Lin,R.; Hibberd,M.L.; Wong,C.W.
EPI_ISL_61623	Japan	2009-06-22	A/Yamaguchi/23/2009		Other Database Import	Ujike,M.; Obuchi,M.; Tashiro,M.; Odagiri,T.
EPI_ISL_61807	Bolivia, Plurinationial State of	2009-06-22	A/La Paz/WR0096T/2009		Other Database Import	Houng,H.-S.H.; Li,T.; Verratti,K.; Gong,H.; Zhou,Y.; Lipkin,W.I.; Street,C.; Seriwatana,J.; Lyons,A.G.; Keyes,J.; Yun,T.; Kuschner,R.A.
EPI_ISL_62191	China	2009-06-22	A/Fujian/SWL4/2009		WHO Chinese National Influenza Center	Li,Zi; Li,Xiyan; Zhao,Xiang; Ceng,Yanhui; Tan,Minju; Li,Xinwan; Yang,Lei; Zou,Shumei; Wen,Leying; Wang,Dayan; Li,Dexin; Shu,Yuelong
EPI_ISL_62671	United States	2009-06-22	A/Wisconsin/629-D02024/2009		Other Database Import	The NIAID Influenza Genome Sequencing Consortium
EPI_ISL_64519	Lao, People's Democratic Republic	2009-06-22	A/Laos/JP1079/2009		National Institute of Infectious Diseases (NIID)	Ujike,Makoto; Kato,Yumiko; Oguchi,Akio; Fujita,Nobuyuki; Obuchi,Masatsugu; Tashiro,Masato; Odagir,Takato
EPI_ISL_64559	Japan	2009-06-22	A/SAITAMA-C/29/2009		National Institute of Infectious Diseases (NIID)	Ujike,Makoto; Kato,Yumiko; Oguchi,Akio; Fujita,Nobuyuki; Obuchi,Masatsugu; Tashiro,Masato; Odagir,Takato
EPI_ISL_65012	United States	2009-06-22	A/New York/98/2009	Erie County Medical Center	Centers for Disease Control and Prevention
EPI_ISL_65036	United States	2009-06-22	A/Utah/21/2009	Utah Public Health Laboratory	Centers for Disease Control and Prevention
EPI_ISL_66032	Argentina	2009-06-22	A/Argentina/HNRG32/2009		Other Database Import	Barrero,P.R.; Viegas,M.; Valinotto,L.E.; Mistchenko,A.S.
EPI_ISL_66035	Argentina	2009-06-22	A/Argentina/HNRG37/2009		Other Database Import	Barrero,P.R.; Viegas,M.; Valinotto,L.E.; Mistchenko,A.S.
EPI_ISL_66043	Argentina	2009-06-22	A/Argentina/HNRG5/2009		Other Database Import	Barrero,P.R.; Viegas,M.; Valinotto,L.E.; Mistchenko,A.S.
EPI_ISL_68092	United States	2009-06-22	A/California/VRDL21/2009		Other Database Import	The NIAID Influenza Genome Sequencing Consortium
EPI_ISL_68098	United States	2009-06-22	A/California/VRDL28/2009		Other Database Import	The NIAID Influenza Genome Sequencing Consortium
EPI_ISL_70729	United States	2009-06-22	A/California/VRDL18/2009		Other Database Import	The NIAID Influenza Genome Sequencing Consortium
EPI_ISL_71704	Nicaragua	2009-06-22	A/Managua/5665.01/2009		Other Database Import	The NIAID Influenza Genome Sequencing Consortium
EPI_ISL_73564	China	2009-06-22	A/Jilin/SWL1/2009		WHO Chinese National Influenza Center	Yu Lan,Zi Li,Xiyan Li,Xiang Zhao,Yanhui Cheng,minju Tan,Xinwan Li,Lei Yang,Shumei Zou,Leying Wen,Dayan Wang,Dexin Li,Yuelong Shu
EPI_ISL_73570	China	2009-06-22	A/Hunan/SWL9/2009		WHO Chinese National Influenza Center	Yu Lan,Zi Li,Xiyan Li,Xiang Zhao,Yanhui Cheng,minju Tan,Xinwan Li,Lei Yang,Shumei Zou,Leying Wen,Dayan Wang,Dexin Li,Yuelong Shu
EPI_ISL_76042	United States	2009-06-22	A/Boston/122/2009		Other Database Import	The NIAID Influenza Genome Sequencing Consortium
EPI_ISL_76048	United States	2009-06-22	A/Boston/129/2009		Other Database Import	The NIAID Influenza Genome Sequencing Consortium
EPI_ISL_76057	United States	2009-06-22	A/Boston/140/2009		Other Database Import	The NIAID Influenza Genome Sequencing Consortium
EPI_ISL_96668	United Kingdom	2009-06-22	A/England/617/2009		Other Database Import	Galiano,M.C.
EPI_ISL_96719	United Kingdom	2009-06-22	A/England/515/2009		Other Database Import	Galiano,M.C.
EPI_ISL_96726	United Kingdom	2009-06-22	A/England/503/2009		Other Database Import	Galiano,M.C.
EPI_ISL_31856	Japan	2009-06-23	A/Fukushima/1/2009		Other Database Import
EPI_ISL_60230	Luxembourg	2009-06-23	A/Luxembourg/871/2009	Laboratoire National de Sante	National Institute for Medical Research
EPI_ISL_61447	Singapore	2009-06-23	A/Singapore/ON380/2009		Other Database Import	Lee,C.W.H.; Koh,C.W.; Han,B.L.; Chan,Y.S.; Sung,W.-K.; Phauh,S.P.; Loh,P.L.; Meng,S.; Ng,K.Y.; Yong,T.Y.; Cui,L.; Lin,R.; Hibberd,M.L.; Wong,C.W.
EPI_ISL_61448	Singapore	2009-06-23	A/Singapore/ON384/2009		Other Database Import	Lee,C.W.H.; Koh,C.W.; Han,B.L.; Chan,Y.S.; Sung,W.-K.; Phauh,S.P.; Loh,P.L.; Meng,S.; Ng,K.Y.; Yong,T.Y.; Cui,L.; Lin,R.; Hibberd,M.L.; Wong,C.W.
EPI_ISL_61449	Singapore	2009-06-23	A/Singapore/ON402/2009		Other Database Import	Lee,C.W.H.; Koh,C.W.; Han,B.L.; Chan,Y.S.; Sung,W.-K.; Phauh,S.P.; Loh,P.L.; Meng,S.; Ng,K.Y.; Yong,T.Y.; Cui,L.; Lin,R.; Hibberd,M.L.; Wong,C.W.
EPI_ISL_62533	United States	2009-06-23	A/New York/4434/2009		Other Database Import	The NIAID Influenza Genome Sequencing Consortium
EPI_ISL_63243	Philippines	2009-06-23	A/Philippines/566/2009	Thailand MOPH-U.S. CDC Collaboration (IEIP)	Centers for Disease Control and Prevention
EPI_ISL_66036	Argentina	2009-06-23	A/Argentina/HNRG39/2009		Other Database Import	Barrero,P.R.; Viegas,M.; Valinotto,L.E.; Mistchenko,A.S.
EPI_ISL_70728	United States	2009-06-23	A/California/VRDL14/2009		Other Database Import	The NIAID Influenza Genome Sequencing Consortium
EPI_ISL_74399	Thailand	2009-06-23	A/Thailand/0316-00-N0/2009		Other Database Import	Klungthong,C.; Chinnawirotpisan,P.; Hussem,K.; Ajariyakhajorn,C.; Rungrojcharoenkit,K.; Gibbons,R.V.; Jarman,R.G.
EPI_ISL_74401	Thailand	2009-06-23	A/Thailand/0419-00-N0/2009		Other Database Import	Klungthong,C.; Chinnawirotpisan,P.; Hussem,K.; Ajariyakhajorn,C.; Rungrojcharoenkit,K.; Gibbons,R.V.; Jarman,R.G.
EPI_ISL_95517	Japan	2009-06-23	A/Aichi/277/2009	Aichi Prefectural Institute of Public Health	Aichi Prefectural Institute of Public Health	Yasui, Yoshihiro; Yamashita, Teruo; Minagawa, Hiroko
EPI_ISL_95518	Japan	2009-06-23	A/Aichi/279/2009	Aichi Prefectural Institute of Public Health	Aichi Prefectural Institute of Public Health	Yasui, Yoshihiro; Yamashita, Teruo; Minagawa, Hiroko
EPI_ISL_96718	United Kingdom	2009-06-23	A/England/516/2009		Other Database Import	Galiano,M.C.
EPI_ISL_96722	United Kingdom	2009-06-23	A/England/511/2009		Other Database Import	Galiano,M.C.
EPI_ISL_35026	United States	2009-06-24	A/Washington/37/2009		Centers for Disease Control and Prevention
EPI_ISL_61453	Singapore	2009-06-24	A/Singapore/ON479/2009		Other Database Import	Lee,C.W.H.; Koh,C.W.; Han,B.L.; Chan,Y.S.; Sung,W.-K.; Phauh,S.P.; Loh,P.L.; Meng,S.; Ng,K.Y.; Yong,T.Y.; Cui,L.; Lin,R.; Hibberd,M.L.; Wong,C.W.
EPI_ISL_62231	Egypt	2009-06-24	A/Egypt/6194/2009	U.S. Naval Medical Research Unit No.3	Centers for Disease Control and Prevention
EPI_ISL_63825	United States	2009-06-24	A/New York/4398/2009		Other Database Import	The NIAID Influenza Genome Sequencing Consortium
EPI_ISL_64501	Japan	2009-06-24	A/GUNMA/52/2009		National Institute of Infectious Diseases (NIID)	Ujike,Makoto; Kato,Yumiko; Oguchi,Akio; Fujita,Nobuyuki; Obuchi,Masatsugu; Tashiro,Masato; Odagir,Takato
EPI_ISL_64535	Japan	2009-06-24	A/MIE/32/2009		National Institute of Infectious Diseases (NIID)	Ujike,Makoto; Kato,Yumiko; Oguchi,Akio; Fujita,Nobuyuki; Obuchi,Masatsugu; Tashiro,Masato; Odagir,Takato
EPI_ISL_66033	Argentina	2009-06-24	A/Argentina/HNRG33/2009		Other Database Import	Barrero,P.R.; Viegas,M.; Valinotto,L.E.; Mistchenko,A.S.
EPI_ISL_66037	Argentina	2009-06-24	A/Argentina/HNRG40/2009		Other Database Import	Barrero,P.R.; Viegas,M.; Valinotto,L.E.; Mistchenko,A.S.
EPI_ISL_68093	United States	2009-06-24	A/California/VRDL22/2009		Other Database Import	The NIAID Influenza Genome Sequencing Consortium
EPI_ISL_68099	United States	2009-06-24	A/California/VRDL29/2009		Other Database Import	The NIAID Influenza Genome Sequencing Consortium
EPI_ISL_76050	United States	2009-06-24	A/Boston/131/2009		Other Database Import	The NIAID Influenza Genome Sequencing Consortium
EPI_ISL_96695	United Kingdom	2009-06-24	A/Scotland/20/2009		Other Database Import	Galiano,M.C.
EPI_ISL_96712	United Kingdom	2009-06-24	A/England/526/2009		Other Database Import	Galiano,M.C.
EPI_ISL_96720	United Kingdom	2009-06-24	A/England/513/2009		Other Database Import	Galiano,M.C.
EPI_ISL_96721	United Kingdom	2009-06-24	A/England/512/2009		Other Database Import	Galiano,M.C.
EPI_ISL_96724	United Kingdom	2009-06-24	A/England/508/2009		Other Database Import	Galiano,M.C.
EPI_ISL_96725	United Kingdom	2009-06-24	A/England/507/2009		Other Database Import	Galiano,M.C.
EPI_ISL_33576	Ethiopia	2009-06-25	A/Ethiopia/16/2009	CDC-Kenya	Centers for Disease Control and Prevention
EPI_ISL_33946	Colombia	2009-06-25	A/Bogota/0466N/2009		Other Database Import
EPI_ISL_35011	Iraq	2009-06-25	A/Iraq/0251/2009	U.S. Air Force School of Aerospace Medicine	Centers for Disease Control and Prevention
EPI_ISL_35012	Iraq	2009-06-25	A/Iraq/10249/2009	U.S. Air Force School of Aerospace Medicine	Centers for Disease Control and Prevention
EPI_ISL_61452	Singapore	2009-06-25	A/Singapore/ON478/2009		Other Database Import	Lee,C.W.H.; Koh,C.W.; Han,B.L.; Chan,Y.S.; Sung,W.-K.; Phauh,S.P.; Loh,P.L.; Meng,S.; Ng,K.Y.; Yong,T.Y.; Cui,L.; Lin,R.; Hibberd,M.L.; Wong,C.W.
EPI_ISL_61454	Singapore	2009-06-25	A/Singapore/ON496/2009		Other Database Import	Lee,C.W.H.; Koh,C.W.; Han,B.L.; Chan,Y.S.; Sung,W.-K.; Phauh,S.P.; Loh,P.L.; Meng,S.; Ng,K.Y.; Yong,T.Y.; Cui,L.; Lin,R.; Hibberd,M.L.; Wong,C.W.
EPI_ISL_61455	Singapore	2009-06-25	A/Singapore/ON504/2009		Other Database Import	Lee,C.W.H.; Koh,C.W.; Han,B.L.; Chan,Y.S.; Sung,W.-K.; Phauh,S.P.; Loh,P.L.; Meng,S.; Ng,K.Y.; Yong,T.Y.; Cui,L.; Lin,R.; Hibberd,M.L.; Wong,C.W.
EPI_ISL_61456	Singapore	2009-06-25	A/Singapore/ON506/2009		Other Database Import	Lee,C.W.H.; Koh,C.W.; Han,B.L.; Chan,Y.S.; Sung,W.-K.; Phauh,S.P.; Loh,P.L.; Meng,S.; Ng,K.Y.; Yong,T.Y.; Cui,L.; Lin,R.; Hibberd,M.L.; Wong,C.W.
EPI_ISL_61457	Singapore	2009-06-25	A/Singapore/ON507/2009		Other Database Import	Lee,C.W.H.; Koh,C.W.; Han,B.L.; Chan,Y.S.; Sung,W.-K.; Phauh,S.P.; Loh,P.L.; Meng,S.; Ng,K.Y.; Yong,T.Y.; Cui,L.; Lin,R.; Hibberd,M.L.; Wong,C.W.
EPI_ISL_61458	Singapore	2009-06-25	A/Singapore/ON511/2009		Other Database Import	Lee,C.W.H.; Koh,C.W.; Han,B.L.; Chan,Y.S.; Sung,W.-K.; Phauh,S.P.; Loh,P.L.; Meng,S.; Ng,K.Y.; Yong,T.Y.; Cui,L.; Lin,R.; Hibberd,M.L.; Wong,C.W.
EPI_ISL_61837	Dominican Republic	2009-06-25	A/Santo Domingo/WR1056T/2009		Other Database Import	Houng,H.-S.H.; Li,T.; Verratti,K.; Gong,H.; Zhou,Y.; Lipkin,W.I.; Street,C.; Seriwatana,J.; Lyons,A.G.; Keyes,J.; Yun,T.; Kuschner,R.A.
EPI_ISL_61841	Dominican Republic	2009-06-25	A/Santo Domingo/WR1068N/2009		Other Database Import	Houng,H.-S.H.; Li,T.; Verratti,K.; Gong,H.; Zhou,Y.; Lipkin,W.I.; Street,C.; Seriwatana,J.; Lyons,A.G.; Keyes,J.; Yun,T.; Kuschner,R.A.
EPI_ISL_62530	United States	2009-06-25	A/New York/4400/2009		Other Database Import	The NIAID Influenza Genome Sequencing Consortium
EPI_ISL_62534	United States	2009-06-25	A/New York/4438/2009		Other Database Import	The NIAID Influenza Genome Sequencing Consortium
EPI_ISL_63826	United States	2009-06-25	A/New York/4401/2009		Other Database Import	The NIAID Influenza Genome Sequencing Consortium
EPI_ISL_65037	United States	2009-06-25	A/Utah/22/2009	Utah Public Health Laboratory	Centers for Disease Control and Prevention
EPI_ISL_66042	Argentina	2009-06-25	A/Argentina/HNRG48/2009		Other Database Import	Barrero,P.R.; Viegas,M.; Valinotto,L.E.; Mistchenko,A.S.
EPI_ISL_71483	Nicaragua	2009-06-25	A/Managua/611.01/2009		Other Database Import	The NIAID Influenza Genome Sequencing Consortium
EPI_ISL_71707	Nicaragua	2009-06-25	A/Managua/791.03/2009		Other Database Import	The NIAID Influenza Genome Sequencing Consortium
EPI_ISL_76058	United States	2009-06-25	A/Boston/141/2009		Other Database Import	The NIAID Influenza Genome Sequencing Consortium
EPI_ISL_96658	United Kingdom	2009-06-25	A/England/92900231/2009		Other Database Import	Galiano,M.C.
EPI_ISL_96669	United Kingdom	2009-06-25	A/England/92860065/2009		Other Database Import	Galiano,M.C.
EPI_ISL_154104	Portugal	2009-06-26	A/Portugal/33/2009	Hospital de Curry Cabral	Instituto Nacional de Saude	Correia, V.; Santos, L.A.; Giria, M.
EPI_ISL_33577	Kenya	2009-06-26	A/Kenya/18/2009	CDC-Kenya	Centers for Disease Control and Prevention
EPI_ISL_33947	Nicaragua	2009-06-26	A/Managua/0536N/2009		Other Database Import
EPI_ISL_60827	United States	2009-06-26	A/Texas/48/2009	Texas Department of State Health Services-Laboratory Services	Centers for Disease Control and Prevention
EPI_ISL_61235	Myanmar	2009-06-26	A/Myanmar/60/2009		Other Database Import	Ujike,M.; Obuchi,M.; Tashiro,M.; Odagiri,T.
EPI_ISL_61459	Singapore	2009-06-26	A/Singapore/ON575/2009		Other Database Import	Lee,C.W.H.; Koh,C.W.; Han,B.L.; Chan,Y.S.; Sung,W.-K.; Phauh,S.P.; Loh,P.L.; Meng,S.; Ng,K.Y.; Yong,T.Y.; Cui,L.; Lin,R.; Hibberd,M.L.; Wong,C.W.
EPI_ISL_61460	Singapore	2009-06-26	A/Singapore/ON581/2009		Other Database Import	Lee,C.W.H.; Koh,C.W.; Han,B.L.; Chan,Y.S.; Sung,W.-K.; Phauh,S.P.; Loh,P.L.; Meng,S.; Ng,K.Y.; Yong,T.Y.; Cui,L.; Lin,R.; Hibberd,M.L.; Wong,C.W.
EPI_ISL_61461	Singapore	2009-06-26	A/Singapore/ON582/2009		Other Database Import	Lee,C.W.H.; Koh,C.W.; Han,B.L.; Chan,Y.S.; Sung,W.-K.; Phauh,S.P.; Loh,P.L.; Meng,S.; Ng,K.Y.; Yong,T.Y.; Cui,L.; Lin,R.; Hibberd,M.L.; Wong,C.W.
EPI_ISL_61462	Singapore	2009-06-26	A/Singapore/ON584/2009		Other Database Import	Lee,C.W.H.; Koh,C.W.; Han,B.L.; Chan,Y.S.; Sung,W.-K.; Phauh,S.P.; Loh,P.L.; Meng,S.; Ng,K.Y.; Yong,T.Y.; Cui,L.; Lin,R.; Hibberd,M.L.; Wong,C.W.
EPI_ISL_61463	Singapore	2009-06-26	A/Singapore/ON588/2009		Other Database Import	Lee,C.W.H.; Koh,C.W.; Han,B.L.; Chan,Y.S.; Sung,W.-K.; Phauh,S.P.; Loh,P.L.; Meng,S.; Ng,K.Y.; Yong,T.Y.; Cui,L.; Lin,R.; Hibberd,M.L.; Wong,C.W.
EPI_ISL_61464	Singapore	2009-06-26	A/Singapore/ON590/2009		Other Database Import	Lee,C.W.H.; Koh,C.W.; Han,B.L.; Chan,Y.S.; Sung,W.-K.; Phauh,S.P.; Loh,P.L.; Meng,S.; Ng,K.Y.; Yong,T.Y.; Cui,L.; Lin,R.; Hibberd,M.L.; Wong,C.W.
EPI_ISL_61465	Singapore	2009-06-26	A/Singapore/ON593/2009		Other Database Import	Lee,C.W.H.; Koh,C.W.; Han,B.L.; Chan,Y.S.; Sung,W.-K.; Phauh,S.P.; Loh,P.L.; Meng,S.; Ng,K.Y.; Yong,T.Y.; Cui,L.; Lin,R.; Hibberd,M.L.; Wong,C.W.
EPI_ISL_61466	Singapore	2009-06-26	A/Singapore/ON594/2009		Other Database Import	Lee,C.W.H.; Koh,C.W.; Han,B.L.; Chan,Y.S.; Sung,W.-K.; Phauh,S.P.; Loh,P.L.; Meng,S.; Ng,K.Y.; Yong,T.Y.; Cui,L.; Lin,R.; Hibberd,M.L.; Wong,C.W.
EPI_ISL_62209	Argentina	2009-06-26	A/Argentina/4623/2009	CEMIC University Hospital	Centers for Disease Control and Prevention
EPI_ISL_63821	United States	2009-06-26	A/Wisconsin/629-D01973/2009		Other Database Import	The NIAID Influenza Genome Sequencing Consortium
EPI_ISL_63962	United States	2009-06-26	A/Houston/24OS/2009		Other Database Import	The NIAID Influenza Genome Sequencing Consortium
EPI_ISL_66038	Argentina	2009-06-26	A/Argentina/HNRG41/2009		Other Database Import	Barrero,P.R.; Viegas,M.; Valinotto,L.E.; Mistchenko,A.S.
EPI_ISL_68090	United States	2009-06-26	A/California/VRDL19/2009		Other Database Import	The NIAID Influenza Genome Sequencing Consortium
EPI_ISL_71853	Nicaragua	2009-06-26	A/Managua/462.01/2009		Other Database Import	The NIAID Influenza Genome Sequencing Consortium
EPI_ISL_73568	China	2009-06-26	A/Jilin/SWL2/2009		WHO Chinese National Influenza Center	Yu Lan,Zi Li,Xiyan Li,Xiang Zhao,Yanhui Cheng,minju Tan,Xinwan Li,Lei Yang,Shumei Zou,Leying Wen,Dayan Wang,Dexin Li,Yuelong Shu
EPI_ISL_73571	China	2009-06-26	A/Hunan/SWL12/2009		WHO Chinese National Influenza Center	Yu Lan,Zi Li,Xiyan Li,Xiang Zhao,Yanhui Cheng,minju Tan,Xinwan Li,Lei Yang,Shumei Zou,Leying Wen,Dayan Wang,Dexin Li,Yuelong Shu
EPI_ISL_73578	China	2009-06-26	A/Guangdong/SWL27/2009		WHO Chinese National Influenza Center	Yu Lan,Zi Li,Xiyan Li,Xiang Zhao,Yanhui Cheng,minju Tan,Xinwan Li,Lei Yang,Shumei Zou,Leying Wen,Dayan Wang,Dexin Li,Yuelong Shu
EPI_ISL_74404	Nepal	2009-06-26	A/Nepal/NP09A-284/2009		Other Database Import	Klungthong,C.; Chinnawirotpisan,P.; Hussem,K.; Ajariyakhajorn,C.; Rungrojcharoenkit,K.; Gibbons,R.V.; Jarman,R.G.
EPI_ISL_76038	United States	2009-06-26	A/Boston/117/2009		Other Database Import	The NIAID Influenza Genome Sequencing Consortium
EPI_ISL_76044	United States	2009-06-26	A/Boston/124/2009		Other Database Import	The NIAID Influenza Genome Sequencing Consortium
EPI_ISL_76053	United States	2009-06-26	A/Boston/134/2009		Other Database Import	The NIAID Influenza Genome Sequencing Consortium
EPI_ISL_76129	United States	2009-06-26	A/Boston/136/2009		Other Database Import	The NIAID Influenza Genome Sequencing Consortium
EPI_ISL_95519	Japan	2009-06-26	A/Aichi/307/2009	Aichi Prefectural Institute of Public Health	Aichi Prefectural Institute of Public Health	Yasui, Yoshihiro; Yamashita, Teruo; Minagawa, Hiroko
EPI_ISL_95520	Japan	2009-06-26	A/Aichi/316/2009	Aichi Prefectural Institute of Public Health	Aichi Prefectural Institute of Public Health	Yasui, Yoshihiro; Yamashita, Teruo; Minagawa, Hiroko
EPI_ISL_95521	Japan	2009-06-26	A/Aichi/317/2009	Aichi Prefectural Institute of Public Health	Aichi Prefectural Institute of Public Health	Yasui, Yoshihiro; Yamashita, Teruo; Minagawa, Hiroko
EPI_ISL_95523	Japan	2009-06-26	A/Aichi/315/2009	Aichi Prefectural Institute of Public Health	Aichi Prefectural Institute of Public Health	Yasui, Yoshihiro; Yamashita, Teruo; Minagawa, Hiroko
EPI_ISL_96657	United Kingdom	2009-06-26	A/England/92900239/2009		Other Database Import	Galiano,M.C.
EPI_ISL_96659	United Kingdom	2009-06-26	A/England/92900124/2009		Other Database Import	Galiano,M.C.
EPI_ISL_96696	United Kingdom	2009-06-26	A/Scotland/19/2009		Other Database Import	Galiano,M.C.
EPI_ISL_96717	United Kingdom	2009-06-26	A/England/517/2009		Other Database Import	Galiano,M.C.
EPI_ISL_61467	Singapore	2009-06-27	A/Singapore/ON621/2009		Other Database Import	Lee,C.W.H.; Koh,C.W.; Han,B.L.; Chan,Y.S.; Sung,W.-K.; Phauh,S.P.; Loh,P.L.; Meng,S.; Ng,K.Y.; Yong,T.Y.; Cui,L.; Lin,R.; Hibberd,M.L.; Wong,C.W.
EPI_ISL_61468	Singapore	2009-06-27	A/Singapore/ON628/2009		Other Database Import	Lee,C.W.H.; Koh,C.W.; Han,B.L.; Chan,Y.S.; Sung,W.-K.; Phauh,S.P.; Loh,P.L.; Meng,S.; Ng,K.Y.; Yong,T.Y.; Cui,L.; Lin,R.; Hibberd,M.L.; Wong,C.W.
EPI_ISL_61469	Singapore	2009-06-27	A/Singapore/ON635/2009		Other Database Import	Lee,C.W.H.; Koh,C.W.; Han,B.L.; Chan,Y.S.; Sung,W.-K.; Phauh,S.P.; Loh,P.L.; Meng,S.; Ng,K.Y.; Yong,T.Y.; Cui,L.; Lin,R.; Hibberd,M.L.; Wong,C.W.
EPI_ISL_61470	Singapore	2009-06-27	A/Singapore/ON639/2009		Other Database Import	Lee,C.W.H.; Koh,C.W.; Han,B.L.; Chan,Y.S.; Sung,W.-K.; Phauh,S.P.; Loh,P.L.; Meng,S.; Ng,K.Y.; Yong,T.Y.; Cui,L.; Lin,R.; Hibberd,M.L.; Wong,C.W.
EPI_ISL_62657	United States	2009-06-27	A/Wisconsin/629-D01414/2009		Other Database Import	The NIAID Influenza Genome Sequencing Consortium
EPI_ISL_63725	Czech Republic	2009-06-27	A/Prague/197-81395/2009		Other Database Import	Nagy,A.; Jirincova,H.; Havlickova,M.; Hornickova,J.
EPI_ISL_64568	Japan	2009-06-27	A/SHIZUOKA/826/2009		National Institute of Infectious Diseases (NIID)	Ujike,Makoto; Kato,Yumiko; Oguchi,Akio; Fujita,Nobuyuki; Obuchi,Masatsugu; Tashiro,Masato; Odagir,Takato
EPI_ISL_66039	Argentina	2009-06-27	A/Argentina/HNRG42/2009		Other Database Import	Barrero,P.R.; Viegas,M.; Valinotto,L.E.; Mistchenko,A.S.
EPI_ISL_66763	Australia	2009-06-27	A/VICTORIA/2098/2009	Victorian Infectious Diseases Reference Laboratory	WHO Collaborating Centre for Reference and Research on Influenza	Yi-Mo Deng, Pina Iannello, Joanne Ernest, Natalie Caldwell &amp; Naomi Komadina
EPI_ISL_68097	United States	2009-06-27	A/California/VRDL27/2009		Other Database Import	The NIAID Influenza Genome Sequencing Consortium
EPI_ISL_73575	China	2009-06-27	A/Hainan/SWL5/2009		WHO Chinese National Influenza Center	Yu Lan,Zi Li,Xiyan Li,Xiang Zhao,Yanhui Cheng,minju Tan,Xinwan Li,Lei Yang,Shumei Zou,Leying Wen,Dayan Wang,Dexin Li,Yuelong Shu
EPI_ISL_95524	Japan	2009-06-27	A/Aichi/292/2009	Aichi Prefectural Institute of Public Health	Aichi Prefectural Institute of Public Health	Yasui, Yoshihiro; Yamashita, Teruo; Minagawa, Hiroko
EPI_ISL_95525	Japan	2009-06-27	A/Aichi/290/2009	Aichi Prefectural Institute of Public Health	Aichi Prefectural Institute of Public Health	Yasui, Yoshihiro; Yamashita, Teruo; Minagawa, Hiroko
EPI_ISL_96716	United Kingdom	2009-06-27	A/England/518/2009		Other Database Import	Galiano,M.C.
EPI_ISL_61346	Norway	2009-06-28	A/Norway/2010/2009		Other Database Import	Hungnes,O.; Dudman,S.G.; Kilander,A.
EPI_ISL_68100	United States	2009-06-28	A/California/VRDL30/2009		Other Database Import	The NIAID Influenza Genome Sequencing Consortium
EPI_ISL_83371	Finland	2009-06-28	A/Finland/593/2009		Other Database Import	Ikonen,N.; Haanpaa,M.; Ronkko,E.; Lyytikainen,O.; Kuusi,M.; Ruutu,P.; Kallio-Kokko,H.; Mannonen,L.; Lappalainen,M.; Ziegler,T.; Julkunen,I.
EPI_ISL_95571	Japan	2009-06-28	A/Aichi/293/2009	Aichi Prefectural Institute of Public Health	Aichi Prefectural Institute of Public Health	Yasui,Yoshihiro; Yamashita,Teruo; Minagawa,Hiroko
EPI_ISL_96661	United Kingdom	2009-06-28	A/England/973/2009		Other Database Import	Galiano,M.C.
EPI_ISL_96675	United Kingdom	2009-06-28	A/England/92840014/2009		Other Database Import	Galiano,M.C.
EPI_ISL_96694	United Kingdom	2009-06-28	A/Scotland/21/2009		Other Database Import	Galiano,M.C.
EPI_ISL_32629	Japan	2009-06-29	A/Japan/1070/2009		Other Database Import
EPI_ISL_33839	China	2009-06-29	A/Changsha/78/2009		Other Database Import
EPI_ISL_61376	Japan	2009-06-29	A/Saitama/85/2009		Other Database Import	Ujike,M.; Obuchi,M.; Tashiro,M.; Odagiri,T.
EPI_ISL_61809	Mexico	2009-06-29	A/Mexico City/WR1100N/2009		Other Database Import	Houng,H.-S.H.; Li,T.; Verratti,K.; Gong,H.; Zhou,Y.; Lipkin,W.I.; Street,C.; Seriwatana,J.; Lyons,A.G.; Keyes,J.; Yun,T.; Kuschner,R.A.
EPI_ISL_64500	Japan	2009-06-29	A/GIFU-C/65/2009		National Institute of Infectious Diseases (NIID)	Ujike,Makoto; Kato,Yumiko; Oguchi,Akio; Fujita,Nobuyuki; Obuchi,Masatsugu; Tashiro,Masato; Odagir,Takato
EPI_ISL_66023	Argentina	2009-06-29	A/Argentina/HNRG16/2009		Other Database Import	Barrero,P.R.; Viegas,M.; Valinotto,L.E.; Mistchenko,A.S.
EPI_ISL_68094	United States	2009-06-29	A/California/VRDL23/2009		Other Database Import	The NIAID Influenza Genome Sequencing Consortium
EPI_ISL_71685	Nicaragua	2009-06-29	A/Managua/1127.02/2009		Other Database Import	The NIAID Influenza Genome Sequencing Consortium
EPI_ISL_71693	Nicaragua	2009-06-29	A/Managua/3189.01/2009		Other Database Import	The NIAID Influenza Genome Sequencing Consortium
EPI_ISL_73572	China	2009-06-29	A/Hainan/SWL6/2009		WHO Chinese National Influenza Center	Yu Lan,Zi Li,Xiyan Li,Xiang Zhao,Yanhui Cheng,minju Tan,Xinwan Li,Lei Yang,Shumei Zou,Leying Wen,Dayan Wang,Dexin Li,Yuelong Shu
EPI_ISL_75353	United States	2009-06-29	A/Boston/152/2009		Other Database Import	The NIAID Influenza Genome Sequencing Consortium
EPI_ISL_76037	United States	2009-06-29	A/Boston/116/2009		Other Database Import	The NIAID Influenza Genome Sequencing Consortium
EPI_ISL_95572	Japan	2009-06-29	A/Aichi/324/2009	Aichi Prefectural Institute of Public Health	Aichi Prefectural Institute of Public Health	Yasui,Yoshihiro; Yamashita,Teruo; Minagawa,Hiroko
EPI_ISL_95573	Japan	2009-06-29	A/Aichi/301/2009	Aichi Prefectural Institute of Public Health	Aichi Prefectural Institute of Public Health	Yasui,Yoshihiro; Yamashita,Teruo; Minagawa,Hiroko
EPI_ISL_95574	Japan	2009-06-29	A/Aichi/302/2009	Aichi Prefectural Institute of Public Health	Aichi Prefectural Institute of Public Health	Yasui,Yoshihiro; Yamashita,Teruo; Minagawa,Hiroko
EPI_ISL_95575	Japan	2009-06-29	A/Aichi/304/2009	Aichi Prefectural Institute of Public Health	Aichi Prefectural Institute of Public Health	Yasui,Yoshihiro; Yamashita,Teruo; Minagawa,Hiroko
EPI_ISL_95576	Japan	2009-06-29	A/Aichi/323/2009	Aichi Prefectural Institute of Public Health	Aichi Prefectural Institute of Public Health	Yasui,Yoshihiro; Yamashita,Teruo; Minagawa,Hiroko
EPI_ISL_96660	United Kingdom	2009-06-29	A/England/92900097/2009		Other Database Import	Galiano,M.C.
EPI_ISL_96693	United Kingdom	2009-06-29	A/Scotland/22/2009		Other Database Import	Galiano,M.C.
EPI_ISL_96701	United Kingdom	2009-06-29	A/England/540/2009		Other Database Import	Galiano,M.C.
EPI_ISL_96702	United Kingdom	2009-06-29	A/England/539/2009		Other Database Import	Galiano,M.C.
EPI_ISL_96713	United Kingdom	2009-06-29	A/England/525/2009		Other Database Import	Galiano,M.C.
EPI_ISL_96714	United Kingdom	2009-06-29	A/England/524/2009		Other Database Import	Galiano,M.C.
EPI_ISL_96715	United Kingdom	2009-06-29	A/England/520/2009		Other Database Import	Galiano,M.C.
EPI_ISL_96723	United Kingdom	2009-06-29	A/England/510/2009		Other Database Import	Galiano,M.C.
EPI_ISL_30065	Canada	2009-06-30	A/Canada-ON/RV1529/2009
EPI_ISL_32459	Singapore	2009-06-30	A/Singapore/TLL01/2009		Other Database Import
EPI_ISL_61154	Japan	2009-06-30	A/Hiroshima/216/2009		Other Database Import	Ujike,M.; Obuchi,M.; Tashiro,M.; Odagiri,T.
EPI_ISL_61840	Dominican Republic	2009-06-30	A/Santo Domingo/WR1059N/2009			Houng,H.-S.H.; Li,T.; Verratti,K.; Gong,H.; Zhou,Y.; Lipkin,W.I.; Street,C.; Seriwatana,J.; Lyons,A.G.; Keyes,J.; Yun,T.; Kuschner,R.A.
EPI_ISL_62232	El Salvador	2009-06-30	A/El Salvador/1123/2009	Contiguo a Hospital Rosales	Centers for Disease Control and Prevention
EPI_ISL_62547	United States	2009-06-30	A/New York/4691/2009			The NIAID Influenza Genome Sequencing Consortium
EPI_ISL_62678	United States	2009-06-30	A/Wisconsin/629-D02292/2009			The NIAID Influenza Genome Sequencing Consortium
EPI_ISL_63322	Brazil	2009-06-30	A/Parana/2529/2009			Motta,F.C.; Born,P.S.; Souza,T.M.L.; Ferreira,S.S.; Silva,P.C.R.; Pinhao,A.T.; Andrade,T.S.; Mesquita,M.M.A.; Lima,C.H.A.; Andrade,D.S.; Machado,D.B.B.; Ferreira,D.A.; Almeida,J.M.B.; Cantarino,L.M.; Krawczuc,M.M.; Siqueira,M.M.
EPI_ISL_66040	Argentina	2009-06-30	A/Argentina/HNRG44/2009			Barrero,P.R.; Viegas,M.; Valinotto,L.E.; Mistchenko,A.S.
EPI_ISL_66266	Mexico	2009-06-30	A/Mexico/2445/2009	Laboratorio de Virus Respiratorio	Centers for Disease Control and Prevention
EPI_ISL_68095	United States	2009-06-30	A/California/VRDL25/2009			The NIAID Influenza Genome Sequencing Consortium
EPI_ISL_71703	Nicaragua	2009-06-30	A/Managua/5586.01/2009			The NIAID Influenza Genome Sequencing Consortium
EPI_ISL_76059	United States	2009-06-30	A/Boston/142/2009			The NIAID Influenza Genome Sequencing Consortium
EPI_ISL_95577	Japan	2009-06-30	A/Aichi/328/2009	Aichi Prefectural Institute of Public Health	Aichi Prefectural Institute of Public Health	Yasui,Yoshihiro; Yamashita,Teruo; Minagawa,Hiroko
EPI_ISL_95578	Japan	2009-06-30	A/Aichi/325/2009	Aichi Prefectural Institute of Public Health	Aichi Prefectural Institute of Public Health	Yasui,Yoshihiro; Yamashita,Teruo; Minagawa,Hiroko
EPI_ISL_95579	Japan	2009-06-30	A/Aichi/326/2009	Aichi Prefectural Institute of Public Health	Aichi Prefectural Institute of Public Health	Yasui,Yoshihiro; Yamashita,Teruo; Minagawa,Hiroko
EPI_ISL_95580	Japan	2009-06-30	A/Aichi/331/2009	Aichi Prefectural Institute of Public Health	Aichi Prefectural Institute of Public Health	Yasui,Yoshihiro; Yamashita,Teruo; Minagawa,Hiroko
EPI_ISL_96646	United Kingdom	2009-06-30	A/England/619/2009		Other Database Import	Galiano,M.C.
EPI_ISL_96654	United Kingdom	2009-06-30	A/England/92900287/2009		Other Database Import	Galiano,M.C.
EPI_ISL_96655	United Kingdom	2009-06-30	A/England/92900286/2009		Other Database Import	Galiano,M.C.
EPI_ISL_96656	United Kingdom	2009-06-30	A/England/92900284/2009		Other Database Import	Galiano,M.C.
EPI_ISL_96677	United Kingdom	2009-06-30	A/England/606/2009		Other Database Import	Galiano,M.C.
EPI_ISL_96682	United Kingdom	2009-06-30	A/England/611/2009		Other Database Import	Galiano,M.C.
EPI_ISL_33214	Italy	2009-07-01	A/Ancona/04/2009		Other Database Import
EPI_ISL_35003	Brazil	2009-07-01	A/Brazil/764/2009	National Influenza Center	Centers for Disease Control and Prevention
EPI_ISL_35019	United States	2009-07-01	A/Rhode Island/07/2009	Rhode Island Department of Health	Centers for Disease Control and Prevention
EPI_ISL_61153	Japan	2009-07-01	A/Hiroshima/207/2009		Other Database Import	Ujike,M.; Obuchi,M.; Tashiro,M.; Odagiri,T.
EPI_ISL_61903	Australia	2009-07-01	A/BRISBANE/2013/2009	Queensland Health Scientific Services	WHO Collaborating Centre for Reference and Research on Influenza	Deng,Yi-Mo; Iannello,Pina; Ernest,Joanne; Caldwell,Natalie; Komadina,Naomi
EPI_ISL_61985	Micronesia, Federated States of	2009-07-01	A/KOSRAE/2000/2009	Kosrae State Hospital	WHO Collaborating Centre for Reference and Research on Influenza	Deng,Yi-Mo; Iannello,Pina; Ernest,Joanne; Caldwell,Natalie; Komadina,Naomi
EPI_ISL_62536	United States	2009-07-01	A/New York/4476/2009		Other Database Import	The NIAID Influenza Genome Sequencing Consortium
EPI_ISL_66025	Argentina	2009-07-01	A/Argentina/HNRG18/2009		Other Database Import	Barrero,P.R.; Viegas,M.; Valinotto,L.E.; Mistchenko,A.S.
EPI_ISL_66027	Argentina	2009-07-01	A/Argentina/HNRG21/2009		Other Database Import	Barrero,P.R.; Viegas,M.; Valinotto,L.E.; Mistchenko,A.S.
EPI_ISL_66754	Australia	2009-07-01	A/BRISBANE/2013/2009	Queensland Health Scientific Services	WHO Collaborating Centre for Reference and Research on Influenza	Yi-Mo Deng, Pina Iannello, Joanne Ernest, Natalie Caldwell
EPI_ISL_68102	United States	2009-07-01	A/California/VRDL32/2009		Other Database Import	The NIAID Influenza Genome Sequencing Consortium
EPI_ISL_68110	United States	2009-07-01	A/California/VRDL40/2009		Other Database Import	The NIAID Influenza Genome Sequencing Consortium
EPI_ISL_68113	United States	2009-07-01	A/California/VRDL45/2009		Other Database Import	The NIAID Influenza Genome Sequencing Consortium
EPI_ISL_68116	United States	2009-07-01	A/California/VRDL50/2009		Other Database Import	The NIAID Influenza Genome Sequencing Consortium
EPI_ISL_73591	China	2009-07-01	A/Shanghai/SWL1075/2009		WHO Chinese National Influenza Center	Yu Lan,Zi Li,Xiyan Li,Xiang Zhao,Yanhui Cheng,minju Tan,Xinwan Li,Lei Yang,Shumei Zou,Leying Wen,Dayan Wang,Dexin Li,Yuelong Shu
EPI_ISL_75348	United States	2009-07-01	A/Boston/146/2009		Other Database Import	The NIAID Influenza Genome Sequencing Consortium
EPI_ISL_75351	United States	2009-07-01	A/Boston/149/2009		Other Database Import	The NIAID Influenza Genome Sequencing Consortium
EPI_ISL_75742	Singapore	2009-07-01	A/Singapore/ON0801/2009		Other Database Import	Phuah,S.P.; Meng,S.; Teo,M.L.; Yong,T.Y.; Loh,P.L.; Quek,D.; Ho,Y.L.; Tan,Y.L.; Cui,L.
EPI_ISL_95581	Japan	2009-07-01	A/Aichi/332/2009	Aichi Prefectural Institute of Public Health	Aichi Prefectural Institute of Public Health	Yasui,Yoshihiro; Yamashita,Teruo; Minagawa,Hiroko
EPI_ISL_95582	Japan	2009-07-01	A/Aichi/337/2009	Aichi Prefectural Institute of Public Health	Aichi Prefectural Institute of Public Health	Yasui,Yoshihiro; Yamashita,Teruo; Minagawa,Hiroko
EPI_ISL_96595	United Kingdom	2009-07-01	A/Scotland/93040048/2009		Other Database Import	Galiano,M.C.
EPI_ISL_96639	United Kingdom	2009-07-01	A/England/92920018/2009		Other Database Import	Galiano,M.C.
EPI_ISL_96653	United Kingdom	2009-07-01	A/England/974/2009		Other Database Import	Galiano,M.C.
EPI_ISL_96665	United Kingdom	2009-07-01	A/England/667/2009		Other Database Import	Galiano,M.C.
EPI_ISL_96678	United Kingdom	2009-07-01	A/England/92820918/2009		Other Database Import	Galiano,M.C.
EPI_ISL_96680	United Kingdom	2009-07-01	A/England/92820911/2009		Other Database Import	Galiano,M.C.
EPI_ISL_96681	United Kingdom	2009-07-01	A/England/92820897/2009		Other Database Import	Galiano,M.C.
EPI_ISL_96683	United Kingdom	2009-07-01	A/England/605/2009		Other Database Import	Galiano,M.C.
EPI_ISL_96690	United Kingdom	2009-07-01	A/England/665/2009		Other Database Import	Galiano,M.C.
EPI_ISL_96692	United Kingdom	2009-07-01	A/England/546/2009		Other Database Import	Galiano,M.C.
EPI_ISL_96697	United Kingdom	2009-07-01	A/England/545/2009		Other Database Import	Galiano,M.C.
EPI_ISL_96703	United Kingdom	2009-07-01	A/England/538/2009		Other Database Import	Galiano,M.C.
EPI_ISL_96704	United Kingdom	2009-07-01	A/England/537/2009		Other Database Import	Galiano,M.C.
EPI_ISL_96705	United Kingdom	2009-07-01	A/England/535/2009		Other Database Import	Galiano,M.C.
EPI_ISL_96706	United Kingdom	2009-07-01	A/England/533/2009		Other Database Import	Galiano,M.C.
EPI_ISL_96707	United Kingdom	2009-07-01	A/England/532/2009		Other Database Import	Galiano,M.C.
EPI_ISL_96708	United Kingdom	2009-07-01	A/England/531/2009		Other Database Import	Galiano,M.C.
EPI_ISL_96709	United Kingdom	2009-07-01	A/England/530/2009		Other Database Import	Galiano,M.C.
EPI_ISL_96710	United Kingdom	2009-07-01	A/England/529/2009		Other Database Import	Galiano,M.C.
EPI_ISL_96711	United Kingdom	2009-07-01	A/England/528/2009		Other Database Import	Galiano,M.C.
EPI_ISL_139648	Kenya	2009-07-02	A/Kisumu/56/2009	ARI Unit, Kenya Medical Research Institute (KEMRI - NIC), Centre for Virus Research Annex, P.O Box 54628	Kenyatta University	'George, Gachara; 'Wallace, Bulimo; 'Japheth, Magana; 'Benjamin, Opot; 'Michael, Otieno; 'Samuel, Symmekher'
EPI_ISL_139667	Kenya	2009-07-02	A/Kisumu/61/2009	ARI Unit, Kenya Medical Research Institute (KEMRI - NIC), Centre for Virus Research Annex, P.O Box 54628	Kenya Medical Research Institute	'George, Gachara; 'Samuel, Symekher; 'Japheth, Magana; 'Benjamin, Opot; 'Michael, Otieno; 'Wallace, Bulimo.
EPI_ISL_35021	Seychelles	2009-07-02	A/Seychelles/106/2009	CDC-Kenya	Centers for Disease Control and Prevention
EPI_ISL_61838	Dominican Republic	2009-07-02	A/Santo Domingo/WR1057N/2009		Other Database Import	Houng,H.-S.H.; Li,T.; Verratti,K.; Gong,H.; Zhou,Y.; Lipkin,W.I.; Street,C.; Seriwatana,J.; Lyons,A.G.; Keyes,J.; Yun,T.; Kuschner,R.A.
EPI_ISL_61839	Dominican Republic	2009-07-02	A/Santo Domingo/WR1058N/2009		Other Database Import	Houng,H.-S.H.; Li,T.; Verratti,K.; Gong,H.; Zhou,Y.; Lipkin,W.I.; Street,C.; Seriwatana,J.; Lyons,A.G.; Keyes,J.; Yun,T.; Kuschner,R.A.
EPI_ISL_63323	Brazil	2009-07-02	A/Rio de Janeiro/2459/2009		Other Database Import	Motta,F.C.; Born,P.S.; Souza,T.M.L.; Ferreira,S.S.; Silva,P.C.R.; Pinhao,A.T.; Andrade,T.S.; Mesquita,M.M.A.; Lima,C.H.A.; Andrade,D.S.; Machado,D.B.B.; Ferreira,D.A.; Almeida,J.M.B.; Cantarino,L.M.; Krawczuc,M.M.; Siqueira,M.M.
EPI_ISL_68103	United States	2009-07-02	A/California/VRDL33/2009		Other Database Import	The NIAID Influenza Genome Sequencing Consortium
EPI_ISL_68107	United States	2009-07-02	A/California/VRDL38/2009		Other Database Import	The NIAID Influenza Genome Sequencing Consortium
EPI_ISL_70480	Malaysia	2009-07-02	A/Malaysia/3758/2009		Other Database Import	Balraj,P.; Sidek,H.; Yusof,A.M.; Othman,K.A.; Thayan,R.; Subramaniam,S.; Kassim,F.M.; Sulaiman,L.H.; Murad,S.; Khoo,A.S.B.; Saat,Z.
EPI_ISL_73749	Germany	2009-07-02	A/Niedersachsen/91/2009	Niedersaechsisches Landesgesundheitsamt	Robert-Koch-Institute	Biere,Barbara; Schweiger,Brunhilde
EPI_ISL_74405	Nepal	2009-07-02	A/Nepal/NP09A-294/2009		Other Database Import	Klungthong,C.; Chinnawirotpisan,P.; Hussem,K.; Ajariyakhajorn,C.; Rungrojcharoenkit,K.; Gibbons,R.V.; Jarman,R.G.
EPI_ISL_74406	Nepal	2009-07-02	A/Nepal/NP09A-295/2009		Other Database Import	Klungthong,C.; Chinnawirotpisan,P.; Hussem,K.; Ajariyakhajorn,C.; Rungrojcharoenkit,K.; Gibbons,R.V.; Jarman,R.G.
EPI_ISL_96599	United Kingdom	2009-07-02	A/England/93040014/2009		Other Database Import	Galiano,M.C.
EPI_ISL_96651	United Kingdom	2009-07-02	A/England/92900351/2009		Other Database Import	Galiano,M.C.
EPI_ISL_96671	United Kingdom	2009-07-02	A/England/92860040/2009		Other Database Import	Galiano,M.C.
EPI_ISL_96674	United Kingdom	2009-07-02	A/England/92840702/2009		Other Database Import	Galiano,M.C.
EPI_ISL_96676	United Kingdom	2009-07-02	A/England/92820956/2009		Other Database Import	Galiano,M.C.
EPI_ISL_96679	United Kingdom	2009-07-02	A/England/612/2009		Other Database Import	Galiano,M.C.
EPI_ISL_96685	United Kingdom	2009-07-02	A/England/666/2009		Other Database Import	Galiano,M.C.
EPI_ISL_96689	United Kingdom	2009-07-02	A/England/610/2009		Other Database Import	Galiano,M.C.
EPI_ISL_96698	United Kingdom	2009-07-02	A/England/544/2009		Other Database Import	Galiano,M.C.
EPI_ISL_96699	United Kingdom	2009-07-02	A/England/543/2009		Other Database Import	Galiano,M.C.
EPI_ISL_96700	United Kingdom	2009-07-02	A/England/542/2009		Other Database Import	Galiano,M.C.
EPI_ISL_139680	Kenya	2009-07-03	A/Nairobi/64/2009	ARI Unit, Kenya Medical Research Institute (KEMRI - NIC), Centre for Virus Research Annex, P.O Box 54628	Kenya Medical Research Institute	'George, Gachara; 'Samuel, Symekher; 'Japheth, Magana; 'Benjamin, Opot; 'Michael, Otieno; 'Wallace, Bulimo.
EPI_ISL_154109	Portugal	2009-07-03	A/Portugal/52/2009	Hospital de Curry Cabral	Instituto Nacional de Saude	Correia, V.; Santos, L.A.; Giria, M.
EPI_ISL_61155	Japan	2009-07-03	A/Hiroshima/220/2009		Other Database Import	Ujike,M.; Obuchi,M.; Tashiro,M.; Odagiri,T.
EPI_ISL_61389	Brazil	2009-07-03	A/Sao Paulo/43812/2009		Other Database Import	Santos,C.L.; de Paiva,T.M.
EPI_ISL_61520	Canada	2009-07-03	A/Toronto/R8557/2009		Other Database Import	Eshaghi,A.; Alexander,D.C.; Gubbay,J.B.; Low,D.E.
EPI_ISL_64521	Lao, People's Democratic Republic	2009-07-03	A/Laos/JP1139/2009		National Institute of Infectious Diseases (NIID)	Ujike,Makoto; Kato,Yumiko; Oguchi,Akio; Fujita,Nobuyuki; Obuchi,Masatsugu; Tashiro,Masato; Odagir,Takato
EPI_ISL_64551	Japan	2009-07-03	A/OITA/37/2009		National Institute of Infectious Diseases (NIID)	Ujike,Makoto; Kato,Yumiko; Oguchi,Akio; Fujita,Nobuyuki; Obuchi,Masatsugu; Tashiro,Masato; Odagir,Takato
EPI_ISL_71383	United States	2009-07-03	A/Indiana/16/2009	Indiana State Department of Health Laboratories	Centers for Disease Control and Prevention
EPI_ISL_73580	China	2009-07-03	A/Hainan/SWL14/2009		WHO Chinese National Influenza Center	Yu Lan,Zi Li,Xiyan Li,Xiang Zhao,Yanhui Cheng,minju Tan,Xinwan Li,Lei Yang,Shumei Zou,Leying Wen,Dayan Wang,Dexin Li,Yuelong Shu
EPI_ISL_73750	Germany	2009-07-03	A/Niedersachsen/92/2009	Niedersaechsisches Landesgesundheitsamt	Robert-Koch-Institute	Biere,Barbara; Schweiger,Brunhilde
EPI_ISL_73761	Germany	2009-07-03	A/Sachsen/93/2009	Robert-Koch-Institute	Robert-Koch-Institute	Biere,Barbara; Schweiger,Brunhilde
EPI_ISL_83372	Finland	2009-07-03	A/Finland/594/2009		Other Database Import	Ikonen,N.; Haanpaa,M.; Ronkko,E.; Lyytikainen,O.; Kuusi,M.; Ruutu,P.; Kallio-Kokko,H.; Mannonen,L.; Lappalainen,M.; Ziegler,T.; Julkunen,I.
EPI_ISL_83375	Finland	2009-07-03	A/Finland/597/2009		Other Database Import	Ikonen,N.; Haanpaa,M.; Ronkko,E.; Lyytikainen,O.; Kuusi,M.; Ruutu,P.; Kallio-Kokko,H.; Mannonen,L.; Lappalainen,M.; Ziegler,T.; Julkunen,I.
EPI_ISL_95583	Japan	2009-07-03	A/Aichi/353/2009	Aichi Prefectural Institute of Public Health	Aichi Prefectural Institute of Public Health	Yasui,Yoshihiro; Yamashita,Teruo; Minagawa,Hiroko
EPI_ISL_96642	United Kingdom	2009-07-03	A/England/92900391/2009		Other Database Import	Galiano,M.C.
EPI_ISL_96686	United Kingdom	2009-07-03	A/England/603/2009		Other Database Import	Galiano,M.C.
EPI_ISL_96687	United Kingdom	2009-07-03	A/England/602/2009		Other Database Import	Galiano,M.C.
EPI_ISL_96688	United Kingdom	2009-07-03	A/England/92800056/2009		Other Database Import	Galiano,M.C.
EPI_ISL_35024	Uruguay	2009-07-04	A/Uruguay/539/2009	Departamento de Laboratorio de Salud Publica	Centers for Disease Control and Prevention
EPI_ISL_61471	Singapore	2009-07-04	A/Singapore/ON894/2009		Other Database Import	Lee,C.W.H.; Koh,C.W.; Han,B.L.; Chan,Y.S.; Sung,W.-K.; Phauh,S.P.; Loh,P.L.; Meng,S.; Ng,K.Y.; Yong,T.Y.; Cui,L.; Lin,R.; Hibberd,M.L.; Wong,C.W.
EPI_ISL_61472	Singapore	2009-07-04	A/Singapore/ON896/2009		Other Database Import	Lee,C.W.H.; Koh,C.W.; Han,B.L.; Chan,Y.S.; Sung,W.-K.; Phauh,S.P.; Loh,P.L.; Meng,S.; Ng,K.Y.; Yong,T.Y.; Cui,L.; Lin,R.; Hibberd,M.L.; Wong,C.W.
EPI_ISL_61473	Singapore	2009-07-04	A/Singapore/ON899/2009		Other Database Import	Lee,C.W.H.; Koh,C.W.; Han,B.L.; Chan,Y.S.; Sung,W.-K.; Phauh,S.P.; Loh,P.L.; Meng,S.; Ng,K.Y.; Yong,T.Y.; Cui,L.; Lin,R.; Hibberd,M.L.; Wong,C.W.
EPI_ISL_61474	Singapore	2009-07-04	A/Singapore/ON901/2009		Other Database Import	Lee,C.W.H.; Koh,C.W.; Han,B.L.; Chan,Y.S.; Sung,W.-K.; Phauh,S.P.; Loh,P.L.; Meng,S.; Ng,K.Y.; Yong,T.Y.; Cui,L.; Lin,R.; Hibberd,M.L.; Wong,C.W.
EPI_ISL_61476	Singapore	2009-07-04	A/Singapore/ON905/2009		Other Database Import	Lee,C.W.H.; Koh,C.W.; Han,B.L.; Chan,Y.S.; Sung,W.-K.; Phauh,S.P.; Loh,P.L.; Meng,S.; Ng,K.Y.; Yong,T.Y.; Cui,L.; Lin,R.; Hibberd,M.L.; Wong,C.W.
EPI_ISL_61477	Singapore	2009-07-04	A/Singapore/ON907/2009		Other Database Import	Lee,C.W.H.; Koh,C.W.; Han,B.L.; Chan,Y.S.; Sung,W.-K.; Phauh,S.P.; Loh,P.L.; Meng,S.; Ng,K.Y.; Yong,T.Y.; Cui,L.; Lin,R.; Hibberd,M.L.; Wong,C.W.
EPI_ISL_61478	Singapore	2009-07-04	A/Singapore/ON912/2009		Other Database Import	Lee,C.W.H.; Koh,C.W.; Han,B.L.; Chan,Y.S.; Sung,W.-K.; Phauh,S.P.; Loh,P.L.; Meng,S.; Ng,K.Y.; Yong,T.Y.; Cui,L.; Lin,R.; Hibberd,M.L.; Wong,C.W.
EPI_ISL_61993	Australia	2009-07-04	A/DARWIN/2136/2009	Royal Darwin Hospital	WHO Collaborating Centre for Reference and Research on Influenza	Deng,Yi-Mo; Iannello,Pina; Ernest,Joanne; Caldwell,Natalie; Komadina,Naomi
EPI_ISL_64497	Japan	2009-07-04	A/FUKUI/69/2009		National Institute of Infectious Diseases (NIID)	Ujike,Makoto; Kato,Yumiko; Oguchi,Akio; Fujita,Nobuyuki; Obuchi,Masatsugu; Tashiro,Masato; Odagir,Takato
EPI_ISL_64572	Japan	2009-07-04	A/WAKAYAMA/54/2009		National Institute of Infectious Diseases (NIID)	Ujike,Makoto; Kato,Yumiko; Oguchi,Akio; Fujita,Nobuyuki; Obuchi,Masatsugu; Tashiro,Masato; Odagir,Takato
EPI_ISL_70481	Malaysia	2009-07-04	A/Malaysia/4038/2009		Other Database Import	Balraj,P.; Sidek,H.; Yusof,A.M.; Othman,K.A.; Thayan,R.; Subramaniam,S.; Kassim,F.M.; Sulaiman,L.H.; Murad,S.; Khoo,A.S.B.; Saat,Z.
EPI_ISL_74710	Mexico	2009-07-04	A/Mexico city/CIA1/2009		Other Database Import	Zepeda,H.; Zarate,P.; Medina-Gomez,F.; Garcia-Gonzalez,O.P.; Marino,N.; Bravo,J.; Perea,L.; Lara,M.; Estrada,C.; Flores,F.; Alvarez,I.; Delgado-Urbina,C.; Jimenez-Estrada,J.M.; Bastida-Gonzalez,F.G.; Velazquez-Quiroz,I.; Rodriguez-Hernandez,R.; Zaldi
EPI_ISL_74714	Mexico	2009-07-04	A/Mexico city/CIA5/2009		Other Database Import	Zepeda,H.; Zarate,P.; Medina-Gomez,F.; Garcia-Gonzalez,O.P.; Marino,N.; Bravo,J.; Perea,L.; Lara,M.; Estrada,C.; Flores,F.; Alvarez,I.; Delgado-Urbina,C.; Jimenez-Estrada,J.M.; Bastida-Gonzalez,F.G.; Velazquez-Quiroz,I.; Rodriguez-Hernandez,R.; Zaldi
EPI_ISL_77461	China	2009-07-04	A/Qingdao/283/2009		Other Database Import	Wang,Z.; Yi,Y.; Yang,T.
EPI_ISL_83373	Finland	2009-07-04	A/Finland/595/2009		Other Database Import	Ikonen,N.; Haanpaa,M.; Ronkko,E.; Lyytikainen,O.; Kuusi,M.; Ruutu,P.; Kallio-Kokko,H.; Mannonen,L.; Lappalainen,M.; Ziegler,T.; Julkunen,I.
EPI_ISL_95584	Japan	2009-07-04	A/Aichi/537/2009	Aichi Prefectural Institute of Public Health	Aichi Prefectural Institute of Public Health	Yasui,Yoshihiro; Yamashita,Teruo; Minagawa,Hiroko
EPI_ISL_139706	Kenya	2009-07-05	A/Garissa/78/2009	ARI Unit, Kenya Medical Research Institute (KEMRI - NIC), Centre for Virus Research Annex, P.O Box 54628	Kenya Medical Research Institute	'George, Gachara; 'Samuel, Symekher; 'Japheth, Magana; 'Benjamin, Opot; 'Michael, Otieno; 'Wallace, Bulimo.
EPI_ISL_139707	Kenya	2009-07-05	A/Keiyo/96/2009	ARI Unit, Kenya Medical Research Institute (KEMRI - NIC), Centre for Virus Research Annex, P.O Box 54628	Kenya Medical Research Institute	'George, Gachara; 'Samuel, Symekher; 'Japheth, Magana; 'Benjamin, Opot; 'Michael, Otieno; 'Wallace, Bulimo.
EPI_ISL_61263	Japan	2009-07-05	A/Nagasaki/HA-4/2009		Other Database Import	Kawano,H.; Kobayashi,N.
EPI_ISL_61479	Singapore	2009-07-05	A/Singapore/ON921/2009		Other Database Import	Lee,C.W.H.; Koh,C.W.; Han,B.L.; Chan,Y.S.; Sung,W.-K.; Phauh,S.P.; Loh,P.L.; Meng,S.; Ng,K.Y.; Yong,T.Y.; Cui,L.; Lin,R.; Hibberd,M.L.; Wong,C.W.
EPI_ISL_61480	Singapore	2009-07-05	A/Singapore/ON923/2009		Other Database Import	Lee,C.W.H.; Koh,C.W.; Han,B.L.; Chan,Y.S.; Sung,W.-K.; Phauh,S.P.; Loh,P.L.; Meng,S.; Ng,K.Y.; Yong,T.Y.; Cui,L.; Lin,R.; Hibberd,M.L.; Wong,C.W.
EPI_ISL_64985	Chile	2009-07-05	A/Chile/1579/2009	Instituto de Salud Publica de Chile	Centers for Disease Control and Prevention
EPI_ISL_66765	Australia	2009-07-05	A/TASMANIA/2004/2009	Royal Hobart Hospital	WHO Collaborating Centre for Reference and Research on Influenza	Yi-Mo Deng, Pina Iannello, Joanne Ernest, Natalie Caldwell &amp; Naomi Komadina
EPI_ISL_68105	United States	2009-07-05	A/California/VRDL35/2009		Other Database Import	The NIAID Influenza Genome Sequencing Consortium
EPI_ISL_73735	Germany	2009-07-05	A/Niedersachsen/104/2009	Niedersaechsisches Landesgesundheitsamt	Robert-Koch-Institute	Biere,Barbara; Schweiger,Brunhilde
EPI_ISL_77462	China	2009-07-05	A/Qingdao/292/2009		Other Database Import	Wang,Z.; Yi,Y.; Yang,T.
EPI_ISL_96616	United Kingdom	2009-07-05	A/England/671/2009		Other Database Import	Galiano,M.C.
EPI_ISL_35007	United States	2009-07-06	A/Georgia/08/2009	Georgia Public Health Laboratory	Centers for Disease Control and Prevention
EPI_ISL_60786	United States	2009-07-06	A/Arizona/14/2009	Arizona Department of Health Services	Centers for Disease Control and Prevention
EPI_ISL_61482	Singapore	2009-07-06	A/Singapore/ON975/2009		Other Database Import	Lee,C.W.H.; Koh,C.W.; Han,B.L.; Chan,Y.S.; Sung,W.-K.; Phauh,S.P.; Loh,P.L.; Meng,S.; Ng,K.Y.; Yong,T.Y.; Cui,L.; Lin,R.; Hibberd,M.L.; Wong,C.W.
EPI_ISL_61483	Singapore	2009-07-06	A/Singapore/ON978/2009		Other Database Import	Lee,C.W.H.; Koh,C.W.; Han,B.L.; Chan,Y.S.; Sung,W.-K.; Phauh,S.P.; Loh,P.L.; Meng,S.; Ng,K.Y.; Yong,T.Y.; Cui,L.; Lin,R.; Hibberd,M.L.; Wong,C.W.
EPI_ISL_61484	Singapore	2009-07-06	A/Singapore/ON980/2009		Other Database Import	Lee,C.W.H.; Koh,C.W.; Han,B.L.; Chan,Y.S.; Sung,W.-K.; Phauh,S.P.; Loh,P.L.; Meng,S.; Ng,K.Y.; Yong,T.Y.; Cui,L.; Lin,R.; Hibberd,M.L.; Wong,C.W.
EPI_ISL_61485	Singapore	2009-07-06	A/Singapore/ON981/2009		Other Database Import	Lee,C.W.H.; Koh,C.W.; Han,B.L.; Chan,Y.S.; Sung,W.-K.; Phauh,S.P.; Loh,P.L.; Meng,S.; Ng,K.Y.; Yong,T.Y.; Cui,L.; Lin,R.; Hibberd,M.L.; Wong,C.W.
EPI_ISL_61906	Solomon Islands	2009-07-06	A/SOLOMON ISLANDS/2002/2009	National Referral Hospital	WHO Collaborating Centre for Reference and Research on Influenza	Deng,Yi-Mo; Iannello,Pina; Ernest,Joanne; Caldwell,Natalie; Komadina,Naomi
EPI_ISL_61965	Macao	2009-07-06	A/MACAU/2472/2009	Laboratorio De Saude Publico	WHO Collaborating Centre for Reference and Research on Influenza	Deng,Yi-Mo; Iannello,Pina; Ernest,Joanne; Caldwell,Natalie; Komadina,Naomi
EPI_ISL_68112	United States	2009-07-06	A/California/VRDL43/2009		Other Database Import	The NIAID Influenza Genome Sequencing Consortium
EPI_ISL_71372	United States	2009-07-06	A/Georgia/08/2009	Georgia Public Health Laboratory	Centers for Disease Control and Prevention
EPI_ISL_73579	China	2009-07-06	A/Jiangxi/SWL2/2009		WHO Chinese National Influenza Center	Yu Lan,Zi Li,Xiyan Li,Xiang Zhao,Yanhui Cheng,minju Tan,Xinwan Li,Lei Yang,Shumei Zou,Leying Wen,Dayan Wang,Dexin Li,Yuelong Shu
EPI_ISL_73719	Germany	2009-07-06	A/Hessen/47/2009	Robert-Koch-Institute	Robert-Koch-Institute	Biere,Barbara; Schweiger,Brunhilde
EPI_ISL_73736	Germany	2009-07-06	A/Niedersachsen/109/2009	Niedersaechsisches Landesgesundheitsamt	Robert-Koch-Institute	Biere,Barbara; Schweiger,Brunhilde
EPI_ISL_73751	Germany	2009-07-06	A/Rheinland-Pfalz/41/2009	Robert-Koch-Institute	Robert-Koch-Institute	Biere,Barbara; Schweiger,Brunhilde
EPI_ISL_74711	Mexico	2009-07-06	A/Mexico city/CIA2/2009		Other Database Import	Zepeda,H.; Zarate,P.; Medina-Gomez,F.; Garcia-Gonzalez,O.P.; Marino,N.; Bravo,J.; Perea,L.; Lara,M.; Estrada,C.; Flores,F.; Alvarez,I.; Delgado-Urbina,C.; Jimenez-Estrada,J.M.; Bastida-Gonzalez,F.G.; Velazquez-Quiroz,I.; Rodriguez-Hernandez,R.; Zaldi
EPI_ISL_74712	Mexico	2009-07-06	A/Mexico city/CIA3/2009		Other Database Import	Zepeda,H.; Zarate,P.; Medina-Gomez,F.; Garcia-Gonzalez,O.P.; Marino,N.; Bravo,J.; Perea,L.; Lara,M.; Estrada,C.; Flores,F.; Alvarez,I.; Delgado-Urbina,C.; Jimenez-Estrada,J.M.; Bastida-Gonzalez,F.G.; Velazquez-Quiroz,I.; Rodriguez-Hernandez,R.; Zaldi
EPI_ISL_75352	United States	2009-07-06	A/Boston/151/2009		Other Database Import	The NIAID Influenza Genome Sequencing Consortium
EPI_ISL_77885	Nicaragua	2009-07-06	A/Managua/4943.09/2009		Other Database Import	The NIAID Influenza Genome Sequencing Consortium
EPI_ISL_95585	Japan	2009-07-06	A/Aichi/364/2009	Aichi Prefectural Institute of Public Health	Aichi Prefectural Institute of Public Health	Yasui,Yoshihiro; Yamashita,Teruo; Minagawa,Hiroko
EPI_ISL_95588	Japan	2009-07-06	A/Aichi/538/2009	Aichi Prefectural Institute of Public Health	Aichi Prefectural Institute of Public Health	Yasui,Yoshihiro; Yamashita,Teruo; Minagawa,Hiroko
EPI_ISL_96593	United Kingdom	2009-07-06	A/Scotland/93040050/2009		Other Database Import	Galiano,M.C.
EPI_ISL_96684	United Kingdom	2009-07-06	A/England/604/2009		Other Database Import	Galiano,M.C.
EPI_ISL_96691	United Kingdom	2009-07-06	A/England/92800004/2009		Other Database Import	Galiano,M.C.
EPI_ISL_154120	Portugal	2009-07-07	A/Portugal/114/2009	Hospital de Curry Cabral	Instituto Nacional de Saude	Correia, V.; Santos, L.A.; Giria, M.
EPI_ISL_35013	Kenya	2009-07-07	A/Kenya/126/2009	CDC-Kenya	Centers for Disease Control and Prevention
EPI_ISL_60864	United States	2009-07-07	A/Washington/52/2009	Seattle & King County Public Health Lab	Centers for Disease Control and Prevention
EPI_ISL_61144	Japan	2009-07-07	A/Gifu-C/67/2009		Other Database Import	Ujike,M.; Obuchi,M.; Tashiro,M.; Odagiri,T.
EPI_ISL_61343	Japan	2009-07-07	A/Niigata/749/2009		Other Database Import	Ujike,M.; Obuchi,M.; Tashiro,M.; Odagiri,T.
EPI_ISL_61522	Canada	2009-07-07	A/Toronto/T0106/2009		Other Database Import	Eshaghi,A.; Alexander,D.C.; Gubbay,J.B.; Low,D.E.
EPI_ISL_62221	Cambodia	2009-07-07	A/Cambodia/001/2009	NAMRU-2, Cambodia	Centers for Disease Control and Prevention
EPI_ISL_63961	United States	2009-07-07	A/Houston/23H/2009		Other Database Import	The NIAID Influenza Genome Sequencing Consortium
EPI_ISL_64522	Lao, People's Democratic Republic	2009-07-07	A/Laos/JP1155/2009		National Institute of Infectious Diseases (NIID)	Ujike,Makoto; Kato,Yumiko; Oguchi,Akio; Fujita,Nobuyuki; Obuchi,Masatsugu; Tashiro,Masato; Odagir,Takato
EPI_ISL_73713	Germany	2009-07-07	A/Baden-Wuerttemberg/459/2009	Robert-Koch-Institute	Robert-Koch-Institute	Biere,Barbara; Schweiger,Brunhilde
EPI_ISL_75350	United States	2009-07-07	A/Boston/148/2009		Other Database Import	The NIAID Influenza Genome Sequencing Consortium
EPI_ISL_77726	Jamaica	2009-07-07	A/Jamaica/6261/2009	University of the West Indies	Centers for Disease Control and Prevention
EPI_ISL_83376	Finland	2009-07-07	A/Finland/598/2009		Other Database Import	Ikonen,N.; Haanpaa,M.; Ronkko,E.; Lyytikainen,O.; Kuusi,M.; Ruutu,P.; Kallio-Kokko,H.; Mannonen,L.; Lappalainen,M.; Ziegler,T.; Julkunen,I.
EPI_ISL_95586	Japan	2009-07-07	A/Aichi/370/2009	Aichi Prefectural Institute of Public Health	Aichi Prefectural Institute of Public Health	Yasui,Yoshihiro; Yamashita,Teruo; Minagawa,Hiroko
EPI_ISL_95590	Japan	2009-07-07	A/Aichi/371/2009	Aichi Prefectural Institute of Public Health	Aichi Prefectural Institute of Public Health	Yasui,Yoshihiro; Yamashita,Teruo; Minagawa,Hiroko
EPI_ISL_96579	United Kingdom	2009-07-07	A/England/982/2009		Other Database Import	Galiano,M.C.
EPI_ISL_96591	United Kingdom	2009-07-07	A/Scotland/93040058/2009		Other Database Import	Galiano,M.C.
EPI_ISL_96644	United Kingdom	2009-07-07	A/England/92900383/2009		Other Database Import	Galiano,M.C.
EPI_ISL_96645	United Kingdom	2009-07-07	A/England/92900378/2009		Other Database Import	Galiano,M.C.
EPI_ISL_96647	United Kingdom	2009-07-07	A/England/92900376/2009		Other Database Import	Galiano,M.C.
EPI_ISL_96666	United Kingdom	2009-07-07	A/England/632/2009		Other Database Import	Galiano,M.C.
EPI_ISL_96670	United Kingdom	2009-07-07	A/England/92860057/2009		Other Database Import	Galiano,M.C.
EPI_ISL_96672	United Kingdom	2009-07-07	A/England/92860024/2009		Other Database Import	Galiano,M.C.
EPI_ISL_96673	United Kingdom	2009-07-07	A/England/607/2009		Other Database Import	Galiano,M.C.
EPI_ISL_60785	United States	2009-07-08	A/Alaska/30/2009	Alaska State Virology Lab	Centers for Disease Control and Prevention
EPI_ISL_62349	United States	2009-07-08	A/Utah/40/2009	Utah Department of Health	Centers for Disease Control and Prevention
EPI_ISL_62539	United States	2009-07-08	A/New York/4565/2009		Other Database Import	The NIAID Influenza Genome Sequencing Consortium
EPI_ISL_62540	United States	2009-07-08	A/New York/4566/2009		Other Database Import	The NIAID Influenza Genome Sequencing Consortium
EPI_ISL_62541	United States	2009-07-08	A/New York/4567/2009		Other Database Import	The NIAID Influenza Genome Sequencing Consortium
EPI_ISL_62543	United States	2009-07-08	A/New York/4576/2009		Other Database Import	The NIAID Influenza Genome Sequencing Consortium
EPI_ISL_64565	Japan	2009-07-08	A/SHIMANE/1004/2009		National Institute of Infectious Diseases (NIID)	Ujike,Makoto; Kato,Yumiko; Oguchi,Akio; Fujita,Nobuyuki; Obuchi,Masatsugu; Tashiro,Masato; Odagir,Takato
EPI_ISL_73737	Germany	2009-07-08	A/Niedersachsen/134/2009	Niedersaechsisches Landesgesundheitsamt	Robert-Koch-Institute	Biere,Barbara; Schweiger,Brunhilde
EPI_ISL_76060	United States	2009-07-08	A/Boston/143/2009		Other Database Import	The NIAID Influenza Genome Sequencing Consortium
EPI_ISL_78811	United States	2009-07-08	A/California/WR1313P/2009		Other Database Import	Houng,H.-S.; Zhou,Y.; Lysons,A.; Kuschner,R.A.
EPI_ISL_78817	United States	2009-07-08	A/California/WR1319P/2009		Other Database Import	Houng,H.-S.; Zhou,Y.; Lysons,A.; Kuschner,R.A.
EPI_ISL_96583	United Kingdom	2009-07-08	A/England/979/2009		Other Database Import	Galiano,M.C.
EPI_ISL_96640	United Kingdom	2009-07-08	A/England/636/2009		Other Database Import	Galiano,M.C.
EPI_ISL_96641	United Kingdom	2009-07-08	A/England/92900398/2009		Other Database Import	Galiano,M.C.
EPI_ISL_96648	United Kingdom	2009-07-08	A/England/92900362/2009		Other Database Import	Galiano,M.C.
EPI_ISL_96649	United Kingdom	2009-07-08	A/England/631/2009		Other Database Import	Galiano,M.C.
EPI_ISL_96652	United Kingdom	2009-07-08	A/England/92900350/2009		Other Database Import	Galiano,M.C.
EPI_ISL_102005	China	2009-07-09	A/Zhejiang/X1/2009		Other Database Import	Zhao,J.R.; Li,Y.D.; Pan,L.M.; Zhu,N.; Ni,H.X.; Xu,G.Z.; Jiang,Y.Z.; Huo,X.X.; Xu,J.Q.; Xia,H.; Han,N.; Tang,S.; Zhang,Z.; Kou,Z.; Rayner,S.; Li,T.X.
EPI_ISL_102019	China	2009-07-09	A/Zhejiang/10/2009		Other Database Import	Zhao,J.R.; Li,Y.D.; Pan,L.M.; Zhu,N.; Ni,H.X.; Xu,G.Z.; Jiang,Y.Z.; Huo,X.X.; Xu,J.Q.; Xia,H.; Han,N.; Tang,S.; Zhang,Z.; Kou,Z.; Rayner,S.; Li,T.X.
EPI_ISL_102043	China	2009-07-09	A/Zhejiang/X2/2009		Other Database Import	Zhao,J.R.; Li,Y.D.; Pan,L.M.; Zhu,N.; Ni,H.X.; Xu,G.Z.; Jiang,Y.Z.; Huo,X.X.; Xu,J.Q.; Xia,H.; Han,N.; Tang,S.; Zhang,Z.; Kou,Z.; Rayner,S.; Li,T.X.
EPI_ISL_102046	China	2009-07-09	A/Zhejiang/3/2009		Other Database Import	Zhao,J.R.; Li,Y.D.; Pan,L.M.; Zhu,N.; Ni,H.X.; Xu,G.Z.; Jiang,Y.Z.; Huo,X.X.; Xu,J.Q.; Xia,H.; Han,N.; Tang,S.; Zhang,Z.; Kou,Z.; Rayner,S.; Li,T.X.
EPI_ISL_102060	China	2009-07-09	A/Zhejiang/4/2009		Other Database Import	Zhao,J.R.; Li,Y.D.; Pan,L.M.; Zhu,N.; Ni,H.X.; Xu,G.Z.; Jiang,Y.Z.; Huo,X.X.; Xu,J.Q.; Xia,H.; Han,N.; Tang,S.; Zhang,Z.; Kou,Z.; Rayner,S.; Li,T.X.
EPI_ISL_102105	China	2009-07-09	A/Zhejiang/5/2009		Other Database Import	Zhao,J.R.; Li,Y.D.; Pan,L.M.; Zhu,N.; Ni,H.X.; Xu,G.Z.; Jiang,Y.Z.; Huo,X.X.; Xu,J.Q.; Xia,H.; Han,N.; Tang,S.; Zhang,Z.; Kou,Z.; Rayner,S.; Li,T.X.
EPI_ISL_102164	China	2009-07-09	A/Zhejiang/7/2009		Other Database Import	Zhao,J.R.; Li,Y.D.; Pan,L.M.; Zhu,N.; Ni,H.X.; Xu,G.Z.; Jiang,Y.Z.; Huo,X.X.; Xu,J.Q.; Xia,H.; Han,N.; Tang,S.; Zhang,Z.; Kou,Z.; Rayner,S.; Li,T.X.
EPI_ISL_102283	China	2009-07-09	A/Zhejiang/9/2009		Other Database Import	Zhao,J.R.; Li,Y.D.; Pan,L.M.; Zhu,N.; Ni,H.X.; Xu,G.Z.; Jiang,Y.Z.; Huo,X.X.; Xu,J.Q.; Xia,H.; Han,N.; Tang,S.; Zhang,Z.; Kou,Z.; Rayner,S.; Li,T.X.
EPI_ISL_154092	Portugal	2009-07-09	A/Portugal/14/2009	Hospital de Curry Cabral	Instituto Nacional de Saude	Correia, V.; Santos, L.A.; Giria, M.
EPI_ISL_32460	Russian Federation	2009-07-09	A/Moscow/IIV04/2009		Other Database Import
EPI_ISL_61943	Australia	2009-07-09	A/PERTH/3015/2009	Princess Margaret Hospital for Children	WHO Collaborating Centre for Reference and Research on Influenza	Deng,Yi-Mo; Iannello,Pina; Ernest,Joanne; Caldwell,Natalie; Komadina,Naomi
EPI_ISL_62233	El Salvador	2009-07-09	A/El Salvador/1414/2009	Contiguo a Hospital Rosales	Centers for Disease Control and Prevention
EPI_ISL_62345	United States	2009-07-09	A/Utah/35/2009	Utah Department of Health	Centers for Disease Control and Prevention
EPI_ISL_62538	United States	2009-07-09	A/New York/4556/2009		Other Database Import	The NIAID Influenza Genome Sequencing Consortium
EPI_ISL_62542	United States	2009-07-09	A/New York/4568/2009		Other Database Import	The NIAID Influenza Genome Sequencing Consortium
EPI_ISL_64523	Lao, People's Democratic Republic	2009-07-09	A/Laos/JP1157/2009		National Institute of Infectious Diseases (NIID)	Ujike,Makoto; Kato,Yumiko; Oguchi,Akio; Fujita,Nobuyuki; Obuchi,Masatsugu; Tashiro,Masato; Odagir,Takato
EPI_ISL_68108	United States	2009-07-09	A/California/VRDL39/2009		Other Database Import	The NIAID Influenza Genome Sequencing Consortium
EPI_ISL_70483	Malaysia	2009-07-09	A/Malaysia/4737/2009		Other Database Import	Balraj,P.; Suppiah,J.; Sidek,H.; Yusof,A.M.; Othman,K.A.; Thayan,R.; Subramaniam,S.; Kassim,F.M.; Sulaiman,L.H.; Murad,S.; Khoo,A.S.B.; Saat,Z.
EPI_ISL_70484	Malaysia	2009-07-09	A/Malaysia/4847/2009		Other Database Import	Balraj,P.; Suppiah,J.; Sidek,H.; Yusof,A.M.; Othman,K.A.; Thayan,R.; Subramaniam,S.; Kassim,F.M.; Sulaiman,L.H.; Murad,S.; Khoo,A.S.B.; Saat,Z.
EPI_ISL_75347	United States	2009-07-09	A/Boston/145/2009		Other Database Import	The NIAID Influenza Genome Sequencing Consortium
EPI_ISL_75349	United States	2009-07-09	A/Boston/147/2009		Other Database Import	The NIAID Influenza Genome Sequencing Consortium
EPI_ISL_76589	Australia	2009-07-09	A/Sydney/2038/2009	Westmead Hospital	WHO Collaborating Centre for Reference and Research on Influenza	Deng,Y-M.; Iannello,P.; Caldwell,N.; Komadina,N.
EPI_ISL_76706	United States	2009-07-09	A/Boston/144/2009		Other Database Import	The NIAID Influenza Genome Sequencing Consortium
EPI_ISL_77463	China	2009-07-09	A/Qingdao/320/2009		Other Database Import	Wang,Z.; Yi,Y.; Yang,T.
EPI_ISL_77464	China	2009-07-09	A/Qingdao/322/2009		Other Database Import	Wang,Z.; Yi,Y.; Yang,T.
EPI_ISL_83377	Finland	2009-07-09	A/Finland/599/2009		Other Database Import	Ikonen,N.; Haanpaa,M.; Ronkko,E.; Lyytikainen,O.; Kuusi,M.; Ruutu,P.; Kallio-Kokko,H.; Mannonen,L.; Lappalainen,M.; Ziegler,T.; Julkunen,I.
EPI_ISL_95587	Japan	2009-07-09	A/Aichi/425/2009	Aichi Prefectural Institute of Public Health	Aichi Prefectural Institute of Public Health	Yasui,Yoshihiro; Yamashita,Teruo; Minagawa,Hiroko
EPI_ISL_95591	Japan	2009-07-09	A/Aichi/424/2009	Aichi Prefectural Institute of Public Health	Aichi Prefectural Institute of Public Health	Yasui,Yoshihiro; Yamashita,Teruo; Minagawa,Hiroko
EPI_ISL_96582	United Kingdom	2009-07-09	A/England/980/2009		Other Database Import	Galiano,M.C.
EPI_ISL_96592	United Kingdom	2009-07-09	A/Scotland/88/2009		Other Database Import	Galiano,M.C.
EPI_ISL_96594	United Kingdom	2009-07-09	A/Scotland/93040049/2009		Other Database Import	Galiano,M.C.
EPI_ISL_96663	United Kingdom	2009-07-09	A/England/635/2009		Other Database Import	Galiano,M.C.
EPI_ISL_61424	Singapore	2009-07-10	A/Singapore/ON1113/2009		Other Database Import	Lee,C.W.H.; Koh,C.W.; Han,B.L.; Chan,Y.S.; Sung,W.-K.; Phauh,S.P.; Loh,P.L.; Meng,S.; Ng,K.Y.; Yong,T.Y.; Cui,L.; Lin,R.; Hibberd,M.L.; Wong,C.W.
EPI_ISL_61804	Japan	2009-07-10	A/Japan/PR1070/2009		Other Database Import	Houng,H.-S.H.; Li,T.; Verratti,K.; Gong,H.; Zhou,Y.; Lipkin,W.I.; Street,C.; Seriwatana,J.; Lyons,A.G.; Keyes,J.; Yun,T.; Kuschner,R.A.
EPI_ISL_61820	Russian Federation	2009-07-10	A/Moscow/0253T/2009		Other Database Import	Houng,H.-S.H.; Li,T.; Verratti,K.; Gong,H.; Zhou,Y.; Lipkin,W.I.; Street,C.; Seriwatana,J.; Lyons,A.G.; Keyes,J.; Yun,T.; Kuschner,R.A.
EPI_ISL_61844	Taiwan	2009-07-10	A/Taiwan/T0826/2009		Other Database Import	Houng,H.-S.H.; Li,T.; Verratti,K.; Gong,H.; Zhou,Y.; Lipkin,W.I.; Street,C.; Seriwatana,J.; Lyons,A.G.; Keyes,J.; Yun,T.; Kuschner,R.A.
EPI_ISL_61909	Australia	2009-07-10	A/SYDNEY/2502/2009	Royal Prince Alfred Hospital	WHO Collaborating Centre for Reference and Research on Influenza	Deng,Yi-Mo; Iannello,Pina; Ernest,Joanne; Caldwell,Natalie; Komadina,Naomi
EPI_ISL_61929	Palau	2009-07-10	A/PALAU/2026/2009	Belau National Hospital	WHO Collaborating Centre for Reference and Research on Influenza	Deng,Yi-Mo; Iannello,Pina; Ernest,Joanne; Caldwell,Natalie; Komadina,Naomi
EPI_ISL_63260	United States	2009-07-10	A/Utah/46/2009	Utah Department of Health	Centers for Disease Control and Prevention
EPI_ISL_66267	Mexico	2009-07-10	A/Mexico/2466/2009	Laboratorio de Virus Respiratorio	Centers for Disease Control and Prevention
EPI_ISL_68114	United States	2009-07-10	A/California/VRDL48/2009		Other Database Import	The NIAID Influenza Genome Sequencing Consortium
EPI_ISL_96610	United Kingdom	2009-07-10	A/England/93000013/2009		Other Database Import	Galiano,M.C.
EPI_ISL_96611	United Kingdom	2009-07-10	A/England/92980708/2009		Other Database Import	Galiano,M.C.
EPI_ISL_96635	United Kingdom	2009-07-10	A/England/92920061/2009		Other Database Import	Galiano,M.C.
EPI_ISL_96637	United Kingdom	2009-07-10	A/England/92920036/2009		Other Database Import	Galiano,M.C.
EPI_ISL_96662	United Kingdom	2009-07-10	A/England/630/2009		Other Database Import	Galiano,M.C.
EPI_ISL_61230	Japan	2009-07-11	A/Mie/41/2009		Other Database Import	Ujike,M.; Obuchi,M.; Tashiro,M.; Odagiri,T.
EPI_ISL_62344	United States	2009-07-11	A/Utah/34/2009	Utah Department of Health	Centers for Disease Control and Prevention
EPI_ISL_64525	Lao, People's Democratic Republic	2009-07-11	A/Laos/JP1251/2009		National Institute of Infectious Diseases (NIID)	Ujike,Makoto; Kato,Yumiko; Oguchi,Akio; Fujita,Nobuyuki; Obuchi,Masatsugu; Tashiro,Masato; Odagir,Takato
EPI_ISL_64526	Lao, People's Democratic Republic	2009-07-11	A/Laos/JP1252/2009		National Institute of Infectious Diseases (NIID)	Ujike,Makoto; Kato,Yumiko; Oguchi,Akio; Fujita,Nobuyuki; Obuchi,Masatsugu; Tashiro,Masato; Odagir,Takato
EPI_ISL_68111	United States	2009-07-11	A/California/VRDL41/2009		Other Database Import	The NIAID Influenza Genome Sequencing Consortium
EPI_ISL_68117	United States	2009-07-11	A/California/VRDL51/2009		Other Database Import	The NIAID Influenza Genome Sequencing Consortium
EPI_ISL_70485	Malaysia	2009-07-11	A/Malaysia/5027/2009		Other Database Import	Balraj,P.; Suppiah,J.; Sidek,H.; Yusof,A.M.; Othman,K.A.; Thayan,R.; Subramaniam,S.; Kassim,F.M.; Sulaiman,L.H.; Murad,S.; Khoo,A.S.B.; Saat,Z.
EPI_ISL_70486	Malaysia	2009-07-11	A/Malaysia/5057/2009		Other Database Import	Balraj,P.; Suppiah,J.; Sidek,H.; Yusof,A.M.; Othman,K.A.; Thayan,R.; Subramaniam,S.; Kassim,F.M.; Sulaiman,L.H.; Murad,S.; Khoo,A.S.B.; Saat,Z.
EPI_ISL_96580	United Kingdom	2009-07-11	A/England/93060032/2009		Other Database Import	Galiano,M.C.
EPI_ISL_96581	United Kingdom	2009-07-11	A/England/981/2009		Other Database Import	Galiano,M.C.
EPI_ISL_96609	United Kingdom	2009-07-11	A/England/93000014/2009		Other Database Import	Galiano,M.C.
EPI_ISL_96621	United Kingdom	2009-07-11	A/England/976/2009		Other Database Import	Galiano,M.C.
EPI_ISL_96622	United Kingdom	2009-07-11	A/England/975/2009		Other Database Import	Galiano,M.C.
EPI_ISL_96624	United Kingdom	2009-07-11	A/England/687/2009		Other Database Import	Galiano,M.C.
EPI_ISL_61417	Singapore	2009-07-12	A/Singapore/ON1060/2009		Other Database Import	Lee,C.W.H.; Koh,C.W.; Han,B.L.; Chan,Y.S.; Sung,W.-K.; Phauh,S.P.; Loh,P.L.; Meng,S.; Ng,K.Y.; Yong,T.Y.; Cui,L.; Lin,R.; Hibberd,M.L.; Wong,C.W.
EPI_ISL_61426	Singapore	2009-07-12	A/Singapore/ON1126/2009		Other Database Import	Lee,C.W.H.; Koh,C.W.; Han,B.L.; Chan,Y.S.; Sung,W.-K.; Phauh,S.P.; Loh,P.L.; Meng,S.; Ng,K.Y.; Yong,T.Y.; Cui,L.; Lin,R.; Hibberd,M.L.; Wong,C.W.
EPI_ISL_61994	Australia	2009-07-12	A/DARWIN/2081/2009	Royal Darwin Hospital	WHO Collaborating Centre for Reference and Research on Influenza	Deng,Yi-Mo; Iannello,Pina; Ernest,Joanne; Caldwell,Natalie; Komadina,Naomi
EPI_ISL_63717	Brazil	2009-07-12	A/Parana/4597/2009		Other Database Import	Motta,F.C.; Born,P.S.; Souza,T.M.L.; Ferreira,S.S.; Silva,P.C.R.; Pinhao,A.T.; Andrade,T.S.; Mesquita,M.M.A.; Lima,C.H.A.; Andrade,D.S.; Machado,D.B.B.; Ferreira,D.A.; Almeida,J.M.B.; Cantarino,L.M.; Krawczuc,M.M.; Siqueira,M.M.
EPI_ISL_64552	Japan	2009-07-12	A/OITA/40/2009		National Institute of Infectious Diseases (NIID)	Ujike,Makoto; Kato,Yumiko; Oguchi,Akio; Fujita,Nobuyuki; Obuchi,Masatsugu; Tashiro,Masato; Odagir,Takato
EPI_ISL_70487	Malaysia	2009-07-12	A/Malaysia/5103/2009		Other Database Import	Balraj,P.; Suppiah,J.; Sidek,H.; Yusof,A.M.; Othman,K.A.; Thayan,R.; Subramaniam,S.; Kassim,F.M.; Sulaiman,L.H.; Murad,S.; Khoo,A.S.B.; Saat,Z.
EPI_ISL_73582	China	2009-07-12	A/Jiangxi/SWL8/2009		WHO Chinese National Influenza Center	Yu Lan,Zi Li,Xiyan Li,Xiang Zhao,Yanhui Cheng,minju Tan,Xinwan Li,Lei Yang,Shumei Zou,Leying Wen,Dayan Wang,Dexin Li,Yuelong Shu
EPI_ISL_73738	Germany	2009-07-12	A/Niedersachsen/188/2009	Niedersaechsisches Landesgesundheitsamt	Robert-Koch-Institute	Biere,Barbara; Schweiger,Brunhilde
EPI_ISL_77465	China	2009-07-12	A/Qingdao/333/2009		Other Database Import	Wang,Z.; Yi,Y.; Yang,T.
EPI_ISL_83379	Finland	2009-07-12	A/Finland/601/2009		Other Database Import	Ikonen,N.; Haanpaa,M.; Ronkko,E.; Lyytikainen,O.; Kuusi,M.; Ruutu,P.; Kallio-Kokko,H.; Mannonen,L.; Lappalainen,M.; Ziegler,T.; Julkunen,I.
EPI_ISL_96623	United Kingdom	2009-07-12	A/England/92960009/2009		Other Database Import	Galiano,M.C.
EPI_ISL_96630	United Kingdom	2009-07-12	A/England/637/2009		Other Database Import	Galiano,M.C.
EPI_ISL_96632	United Kingdom	2009-07-12	A/England/92940308/2009		Other Database Import	Galiano,M.C.
EPI_ISL_96643	United Kingdom	2009-07-12	A/England/92900386/2009		Other Database Import	Galiano,M.C.
EPI_ISL_96650	United Kingdom	2009-07-12	A/England/92900359/2009		Other Database Import	Galiano,M.C.
EPI_ISL_154111	Portugal	2009-07-13	A/Portugal/63/2009	Hospital de Curry Cabral	Instituto Nacional de Saude	Correia, V.; Santos, L.A.; Giria, M.
EPI_ISL_35014	United States	2009-07-13	A/Louisiana/07/2009		Centers for Disease Control and Prevention
EPI_ISL_35020	United States	2009-07-13	A/Rhode Island/08/2009	Rhode Island Department of Health	Centers for Disease Control and Prevention
EPI_ISL_61268	Japan	2009-07-13	A/Nagasaki/HA-6/2009		Other Database Import	Kawano,H.; Kobayashi,N.
EPI_ISL_61422	Singapore	2009-07-13	A/Singapore/ON1099/2009		Other Database Import	Lee,C.W.H.; Koh,C.W.; Han,B.L.; Chan,Y.S.; Sung,W.-K.; Phauh,S.P.; Loh,P.L.; Meng,S.; Ng,K.Y.; Yong,T.Y.; Cui,L.; Lin,R.; Hibberd,M.L.; Wong,C.W.
EPI_ISL_61423	Singapore	2009-07-13	A/Singapore/ON1105/2009		Other Database Import	Lee,C.W.H.; Koh,C.W.; Han,B.L.; Chan,Y.S.; Sung,W.-K.; Phauh,S.P.; Loh,P.L.; Meng,S.; Ng,K.Y.; Yong,T.Y.; Cui,L.; Lin,R.; Hibberd,M.L.; Wong,C.W.
EPI_ISL_61427	Singapore	2009-07-13	A/Singapore/ON1138/2009		Other Database Import	Lee,C.W.H.; Koh,C.W.; Han,B.L.; Chan,Y.S.; Sung,W.-K.; Phauh,S.P.; Loh,P.L.; Meng,S.; Ng,K.Y.; Yong,T.Y.; Cui,L.; Lin,R.; Hibberd,M.L.; Wong,C.W.
EPI_ISL_61529	Japan	2009-07-13	A/Wakayama/57/2009		Other Database Import	Ujike,M.; Obuchi,M.; Tashiro,M.; Odagiri,T.
EPI_ISL_62271	United States	2009-07-13	A/Minnesota/12/2009	Minnesota Department of Health	Centers for Disease Control and Prevention
EPI_ISL_62346	United States	2009-07-13	A/Utah/36/2009	Utah Department of Health	Centers for Disease Control and Prevention
EPI_ISL_64529	Lao, People's Democratic Republic	2009-07-13	A/Laos/JP1375/2009		National Institute of Infectious Diseases (NIID)	Ujike,Makoto; Kato,Yumiko; Oguchi,Akio; Fujita,Nobuyuki; Obuchi,Masatsugu; Tashiro,Masato; Odagir,Takato
EPI_ISL_64988	Costa Rica	2009-07-13	A/Costa Rica/3149/2009	Laboratorio Nacional de Influenza	Centers for Disease Control and Prevention
EPI_ISL_74412	Thailand	2009-07-13	A/Thailand/THB0389/2009		Other Database Import	Klungthong,C.; Chinnawirotpisan,P.; Hussem,K.; Ajariyakhajorn,C.; Rungrojcharoenkit,K.; Gibbons,R.V.; Jarman,R.G.
EPI_ISL_74413	Thailand	2009-07-13	A/Thailand/THB0390/2009		Other Database Import	Klungthong,C.; Chinnawirotpisan,P.; Hussem,K.; Ajariyakhajorn,C.; Rungrojcharoenkit,K.; Gibbons,R.V.; Jarman,R.G.
EPI_ISL_83380	Finland	2009-07-13	A/Finland/602/2009		Other Database Import	Ikonen,N.; Haanpaa,M.; Ronkko,E.; Lyytikainen,O.; Kuusi,M.; Ruutu,P.; Kallio-Kokko,H.; Mannonen,L.; Lappalainen,M.; Ziegler,T.; Julkunen,I.
EPI_ISL_96554	United Kingdom	2009-07-13	A/England/983/2009		Other Database Import	Galiano,M.C.
EPI_ISL_96555	United Kingdom	2009-07-13	A/England/654/2009		Other Database Import	Galiano,M.C.
EPI_ISL_96613	United Kingdom	2009-07-13	A/England/92980009/2009		Other Database Import	Galiano,M.C.
EPI_ISL_96615	United Kingdom	2009-07-13	A/England/688/2009		Other Database Import	Galiano,M.C.
EPI_ISL_96617	United Kingdom	2009-07-13	A/England/92960080/2009		Other Database Import	Galiano,M.C.
EPI_ISL_96627	United Kingdom	2009-07-13	A/England/627/2009		Other Database Import	Galiano,M.C.
EPI_ISL_96629	United Kingdom	2009-07-13	A/England/625/2009		Other Database Import	Galiano,M.C.
EPI_ISL_96633	United Kingdom	2009-07-13	A/England/92940035/2009		Other Database Import	Galiano,M.C.
EPI_ISL_96634	United Kingdom	2009-07-13	A/England/624/2009		Other Database Import	Galiano,M.C.
EPI_ISL_96636	United Kingdom	2009-07-13	A/England/92920053/2009		Other Database Import	Galiano,M.C.
EPI_ISL_96638	United Kingdom	2009-07-13	A/England/620/2009		Other Database Import	Galiano,M.C.
EPI_ISL_154112	Portugal	2009-07-14	A/Portugal/64/2009	Hospital de Curry Cabral	Instituto Nacional de Saude	Correia, V.; Santos, L.A.; Giria, M.
EPI_ISL_34538	United States	2009-07-14	A/Washington/29/2009		Centers for Disease Control and Prevention
EPI_ISL_35000	Bolivia, Plurinationial State of	2009-07-14	A/Bolivia/1263/2009	CENETROP	Centers for Disease Control and Prevention
EPI_ISL_61236	Myanmar	2009-07-14	A/Myanmar/JP101/2009		Other Database Import	Ujike,M.; Obuchi,M.; Tashiro,M.; Odagiri,T.
EPI_ISL_61429	Singapore	2009-07-14	A/Singapore/ON1156/2009		Other Database Import	Lee,C.W.H.; Koh,C.W.; Han,B.L.; Chan,Y.S.; Sung,W.-K.; Phauh,S.P.; Loh,P.L.; Meng,S.; Ng,K.Y.; Yong,T.Y.; Cui,L.; Lin,R.; Hibberd,M.L.; Wong,C.W.
EPI_ISL_61431	Singapore	2009-07-14	A/Singapore/ON1168/2009		Other Database Import	Lee,C.W.H.; Koh,C.W.; Han,B.L.; Chan,Y.S.; Sung,W.-K.; Phauh,S.P.; Loh,P.L.; Meng,S.; Ng,K.Y.; Yong,T.Y.; Cui,L.; Lin,R.; Hibberd,M.L.; Wong,C.W.
EPI_ISL_61432	Singapore	2009-07-14	A/Singapore/ON1177/2009		Other Database Import	Lee,C.W.H.; Koh,C.W.; Han,B.L.; Chan,Y.S.; Sung,W.-K.; Phauh,S.P.; Loh,P.L.; Meng,S.; Ng,K.Y.; Yong,T.Y.; Cui,L.; Lin,R.; Hibberd,M.L.; Wong,C.W.
EPI_ISL_62234	El Salvador	2009-07-14	A/El Salvador/1553/2009	Contiguo a Hospital Rosales	Centers for Disease Control and Prevention
EPI_ISL_62235	El Salvador	2009-07-14	A/El Salvador/1553/2009	Contiguo a Hospital Rosales	Centers for Disease Control and Prevention
EPI_ISL_62240	Guatemala	2009-07-14	A/Guatemala/3185/2009	Laboratorio Nacional De Salud Guatemala	Centers for Disease Control and Prevention
EPI_ISL_62544	United States	2009-07-14	A/New York/4607/2009		Other Database Import	The NIAID Influenza Genome Sequencing Consortium
EPI_ISL_62545	United States	2009-07-14	A/New York/4620/2009		Other Database Import	The NIAID Influenza Genome Sequencing Consortium
EPI_ISL_64502	Japan	2009-07-14	A/GUNMA/82/2009		National Institute of Infectious Diseases (NIID)	Ujike,Makoto; Kato,Yumiko; Oguchi,Akio; Fujita,Nobuyuki; Obuchi,Masatsugu; Tashiro,Masato; Odagir,Takato
EPI_ISL_64527	Lao, People's Democratic Republic	2009-07-14	A/Laos/JP1291/2009		National Institute of Infectious Diseases (NIID)	Ujike,Makoto; Kato,Yumiko; Oguchi,Akio; Fujita,Nobuyuki; Obuchi,Masatsugu; Tashiro,Masato; Odagir,Takato
EPI_ISL_64528	Lao, People's Democratic Republic	2009-07-14	A/Laos/JP1294/2009		National Institute of Infectious Diseases (NIID)	Ujike,Makoto; Kato,Yumiko; Oguchi,Akio; Fujita,Nobuyuki; Obuchi,Masatsugu; Tashiro,Masato; Odagir,Takato
EPI_ISL_65149	Australia	2009-07-14	A/PERTH/298/2009	Pathwest QE II Medical Centre	WHO Collaborating Centre for Reference and Research on Influenza	Deng,Yi-Mo; Iannello,Pina; Ernest,Joanne; Caldwell,Natalia; Komadina,Naomi
EPI_ISL_66313	United States	2009-07-14	A/Maryland/33/2009	Maryland Department of Health and Mental Hygiene	Centers for Disease Control and Prevention
EPI_ISL_68118	United States	2009-07-14	A/California/VRDL52/2009		Other Database Import	The NIAID Influenza Genome Sequencing Consortium
EPI_ISL_68120	United States	2009-07-14	A/California/VRDL55/2009		Other Database Import	The NIAID Influenza Genome Sequencing Consortium
EPI_ISL_73739	Germany	2009-07-14	A/Niedersachsen/216/2009	Niedersaechsisches Landesgesundheitsamt	Robert-Koch-Institute	Biere,Barbara; Schweiger,Brunhilde
EPI_ISL_74175	Sweden	2009-07-14	A/Stockholm/65/2009	Swedish Institute for Infectious Disease Control	Swedish Institute for Infectious Disease Control
EPI_ISL_83381	Finland	2009-07-14	A/Finland/603/2009		Other Database Import	Ikonen,N.; Haanpaa,M.; Ronkko,E.; Lyytikainen,O.; Kuusi,M.; Ruutu,P.; Kallio-Kokko,H.; Mannonen,L.; Lappalainen,M.; Ziegler,T.; Julkunen,I.
EPI_ISL_83382	Finland	2009-07-14	A/Finland/604/2009		Other Database Import	Ikonen,N.; Haanpaa,M.; Ronkko,E.; Lyytikainen,O.; Kuusi,M.; Ruutu,P.; Kallio-Kokko,H.; Mannonen,L.; Lappalainen,M.; Ziegler,T.; Julkunen,I.
EPI_ISL_96614	United Kingdom	2009-07-14	A/England/92980008/2009		Other Database Import	Galiano,M.C.
EPI_ISL_96618	United Kingdom	2009-07-14	A/England/653/2009		Other Database Import	Galiano,M.C.
EPI_ISL_96619	United Kingdom	2009-07-14	A/England/652/2009		Other Database Import	Galiano,M.C.
EPI_ISL_96620	United Kingdom	2009-07-14	A/England/629/2009		Other Database Import	Galiano,M.C.
EPI_ISL_96626	United Kingdom	2009-07-14	A/England/628/2009		Other Database Import	Galiano,M.C.
EPI_ISL_96628	United Kingdom	2009-07-14	A/England/626/2009		Other Database Import	Galiano,M.C.
EPI_ISL_96631	United Kingdom	2009-07-14	A/England/92940310/2009		Other Database Import	Galiano,M.C.
EPI_ISL_62347	United States	2009-07-15	A/Utah/38/2009	Utah Department of Health	Centers for Disease Control and Prevention
EPI_ISL_62417	Sweden	2009-07-15	A/Stockholm/48/2009		Swedish Institute for Infectious Disease Control
EPI_ISL_63724	Czech Republic	2009-07-15	A/Prague/196-81511/2009		Other Database Import	Nagy,A.; Jirincova,H.; Havlickova,M.; Hornickova,J.
EPI_ISL_69091	Italy	2009-07-15	A/Ancona/10/2009		Other Database Import	Bagnarelli,P.; Trotta,D.; Marinelli,K.; Ferreri,M.L.
EPI_ISL_70492	Malaysia	2009-07-15	A/Malaysia/5192/2009		Other Database Import	Balraj,P.; Suppiah,J.; Sidek,H.; Yusof,A.M.; Othman,K.A.; Thayan,R.; Subramaniam,S.; Kassim,F.M.; Sulaiman,L.H.; Murad,S.; Khoo,A.S.B.; Saat,Z.
EPI_ISL_73763	Germany	2009-07-15	A/Sachsen-Anhalt/117/2009	Landesamt fuer Verbraucherschutz Sachsen-Anhalt	Robert-Koch-Institute	Biere,Barbara; Schweiger,Brunhilde
EPI_ISL_74414	Thailand	2009-07-15	A/Thailand/THB0402/2009		Other Database Import	Klungthong,C.; Chinnawirotpisan,P.; Hussem,K.; Ajariyakhajorn,C.; Rungrojcharoenkit,K.; Gibbons,R.V.; Jarman,R.G.
EPI_ISL_74415	Thailand	2009-07-15	A/Thailand/THB0405/2009		Other Database Import	Klungthong,C.; Chinnawirotpisan,P.; Hussem,K.; Ajariyakhajorn,C.; Rungrojcharoenkit,K.; Gibbons,R.V.; Jarman,R.G.
EPI_ISL_74416	Thailand	2009-07-15	A/Thailand/THB0408/2009		Other Database Import	Klungthong,C.; Chinnawirotpisan,P.; Hussem,K.; Ajariyakhajorn,C.; Rungrojcharoenkit,K.; Gibbons,R.V.; Jarman,R.G.
EPI_ISL_75354	United States	2009-07-15	A/Boston/153/2009		Other Database Import	The NIAID Influenza Genome Sequencing Consortium
EPI_ISL_75797	Russian Federation	2009-07-15	A/Moscow oblast/CRIE-4142/2009		Other Database Import	Yatsyshina,S.; Minenko,A.; Praded,M.; Braslavskaya,S.; Kudryavtseva,A.; Shipulin,G.
EPI_ISL_75798	Russian Federation	2009-07-15	A/Moscow oblast/CRIE-4145/2009		Other Database Import	Yatsyshina,S.; Minenko,A.; Praded,M.; Braslavskaya,S.; Kudryavtseva,A.; Shipulin,G.
EPI_ISL_75826	Russian Federation	2009-07-15	A/Moscow/CRIE-Th/2009		Other Database Import	Yatsyshina,S.; Minenko,A.; Voloshina,P.; Praded,M.; Braslavskaya,S.; Kudryavtseva,A.; Shipulin,G.
EPI_ISL_76252	Argentina	2009-07-15	A/Argentina/07AR/2009		Other Database Import	Davis,T.; Echavarria,M.; Marcone,D.; Carballal,G.
EPI_ISL_83383	Finland	2009-07-15	A/Finland/605/2009		Other Database Import	Ikonen,N.; Haanpaa,M.; Ronkko,E.; Lyytikainen,O.; Kuusi,M.; Ruutu,P.; Kallio-Kokko,H.; Mannonen,L.; Lappalainen,M.; Ziegler,T.; Julkunen,I.
EPI_ISL_83384	Finland	2009-07-15	A/Finland/606/2009		Other Database Import	Ikonen,N.; Haanpaa,M.; Ronkko,E.; Lyytikainen,O.; Kuusi,M.; Ruutu,P.; Kallio-Kokko,H.; Mannonen,L.; Lappalainen,M.; Ziegler,T.; Julkunen,I.
EPI_ISL_96556	United Kingdom	2009-07-15	A/England/621/2009		Other Database Import	Galiano,M.C.
EPI_ISL_61934	Brunei	2009-07-16	A/BRUNEI/2008/2009	Qasya Diagnostic Services Sdn Bhd	WHO Collaborating Centre for Reference and Research on Influenza	Deng,Yi-Mo; Iannello,Pina; Ernest,Joanne; Caldwell,Natalie; Komadina,Naomi
EPI_ISL_61944	Australia	2009-07-16	A/PERTH/3018/2009	Princess Margaret Hospital for Children	WHO Collaborating Centre for Reference and Research on Influenza	Deng,Yi-Mo; Iannello,Pina; Ernest,Joanne; Caldwell,Natalie; Komadina,Naomi
EPI_ISL_62236	El Salvador	2009-07-16	A/El Salvador/1644/2009	Contiguo a Hospital Rosales	Centers for Disease Control and Prevention
EPI_ISL_62348	United States	2009-07-16	A/Utah/39/2009	Utah Department of Health	Centers for Disease Control and Prevention
EPI_ISL_62350	United States	2009-07-16	A/Utah/41/2009	Utah Department of Health	Centers for Disease Control and Prevention
EPI_ISL_62546	United States	2009-07-16	A/New York/4677/2009		Other Database Import	The NIAID Influenza Genome Sequencing Consortium
EPI_ISL_64504	Japan	2009-07-16	A/HIROSHIMA-C/242/2009		National Institute of Infectious Diseases (NIID)	Ujike,Makoto; Kato,Yumiko; Oguchi,Akio; Fujita,Nobuyuki; Obuchi,Masatsugu; Tashiro,Masato; Odagir,Takato
EPI_ISL_64550	Japan	2009-07-16	A/OITA/126/2009		National Institute of Infectious Diseases (NIID)	Ujike,Makoto; Kato,Yumiko; Oguchi,Akio; Fujita,Nobuyuki; Obuchi,Masatsugu; Tashiro,Masato; Odagir,Takato
EPI_ISL_69092	Italy	2009-07-16	A/Ancona/11/2009		Other Database Import	Bagnarelli,P.; Trotta,D.; Marinelli,K.; Ferreri,M.L.
EPI_ISL_70494	Malaysia	2009-07-16	A/Malaysia/5218/2009		Other Database Import	Balraj,P.; Suppiah,J.; Sidek,H.; Yusof,A.M.; Othman,K.A.; Thayan,R.; Subramaniam,S.; Kassim,F.M.; Sulaiman,L.H.; Murad,S.; Khoo,A.S.B.; Saat,Z.
EPI_ISL_70672	Australia	2009-07-16	A/Australia/1/2009		Other Database Import	The NIAID Influenza Genome Sequencing Consortium
EPI_ISL_74417	Thailand	2009-07-16	A/Thailand/THB0411/2009		Other Database Import	Klungthong,C.; Chinnawirotpisan,P.; Hussem,K.; Ajariyakhajorn,C.; Rungrojcharoenkit,K.; Gibbons,R.V.; Jarman,R.G.
EPI_ISL_74418	Thailand	2009-07-16	A/Thailand/THB0415/2009		Other Database Import	Klungthong,C.; Chinnawirotpisan,P.; Hussem,K.; Ajariyakhajorn,C.; Rungrojcharoenkit,K.; Gibbons,R.V.; Jarman,R.G.
EPI_ISL_75804	Russian Federation	2009-07-16	A/Moscow/CRIE-ION/2009		Other Database Import	Yatsyshina,S.; Minenko,A.; Praded,M.; Braslavskaya,S.; Kudryavtseva,A.; Shipulin,G.
EPI_ISL_75861	Russian Federation	2009-07-16	A/Moscow/CRIE-PTD/2009		Other Database Import	Yatsyshina,S.; Minenko,A.; Voloshina,P.; Praded,M.; Braslavskaya,S.; Kudryavtseva,A.; Shipulin,G.
EPI_ISL_76609	Malaysia	2009-07-16	A/Malaysia/146/2009	Institut Penyelidikan Perubatan	WHO Collaborating Centre for Reference and Research on Influenza	Deng,Y-M.; Iannello,P.; Caldwell,N.; Komadina,N.
EPI_ISL_77466	China	2009-07-16	A/Qingdao/359/2009		Other Database Import	Wang,Z.; Yi,Y.; Yang,T.
EPI_ISL_96572	United Kingdom	2009-07-16	A/England/93100717/2009		Other Database Import	Galiano,M.C.
EPI_ISL_96606	United Kingdom	2009-07-16	A/England/93000118/2009		Other Database Import	Galiano,M.C.
EPI_ISL_154113	Portugal	2009-07-17	A/Portugal/66/2009	Hospital de Curry Cabral	Instituto Nacional de Saude	Correia, V.; Santos, L.A.; Giria, M.
EPI_ISL_35017	United States	2009-07-17	A/Oregon/20/2009		Centers for Disease Control and Prevention
EPI_ISL_60797	United States	2009-07-17	A/Georgia/18/2009	Georgia Public Health Laboratory	Centers for Disease Control and Prevention
EPI_ISL_61162	Italy	2009-07-17	A/Italy/131/2009		Other Database Import	Allice,T.; Milia,M.G.; Gregori,G.; Proia,M.R.; Ghisetti,V.
EPI_ISL_61163	Italy	2009-07-17	A/Italy/132/2009		Other Database Import	Allice,T.; Milia,M.G.; Gregori,G.; Proia,M.R.; Ghisetti,V.
EPI_ISL_62224	Costa Rica	2009-07-17	A/Costa Rica/3896/2009	Laboratorio Nacional de Influenza	Centers for Disease Control and Prevention
EPI_ISL_62246	United States	2009-07-17	A/Idaho/08/2009	State of Idaho Bureau of Laboratories	Centers for Disease Control and Prevention
EPI_ISL_64494	Japan	2009-07-17	A/AICHI/237/2009		National Institute of Infectious Diseases (NIID)	Ujike,Makoto; Kato,Yumiko; Oguchi,Akio; Fujita,Nobuyuki; Obuchi,Masatsugu; Tashiro,Masato; Odagir,Takato
EPI_ISL_64498	Japan	2009-07-17	A/FUKUI/73/2009		National Institute of Infectious Diseases (NIID)	Ujike,Makoto; Kato,Yumiko; Oguchi,Akio; Fujita,Nobuyuki; Obuchi,Masatsugu; Tashiro,Masato; Odagir,Takato
EPI_ISL_64530	Lao, People's Democratic Republic	2009-07-17	A/Laos/JP1383/2009		National Institute of Infectious Diseases (NIID)	Ujike,Makoto; Kato,Yumiko; Oguchi,Akio; Fujita,Nobuyuki; Obuchi,Masatsugu; Tashiro,Masato; Odagir,Takato
EPI_ISL_64531	Lao, People's Democratic Republic	2009-07-17	A/Laos/JP1388/2009		National Institute of Infectious Diseases (NIID)	Ujike,Makoto; Kato,Yumiko; Oguchi,Akio; Fujita,Nobuyuki; Obuchi,Masatsugu; Tashiro,Masato; Odagir,Takato
EPI_ISL_68087	Australia	2009-07-17	A/Australia/3/2009		Other Database Import	The NIAID Influenza Genome Sequencing Consortium
EPI_ISL_68088	Australia	2009-07-17	A/Australia/4/2009		Other Database Import	The NIAID Influenza Genome Sequencing Consortium
EPI_ISL_69093	Italy	2009-07-17	A/Ancona/15/2009		Other Database Import	Bagnarelli,P.; Trotta,D.; Marinelli,K.; Ferreri,M.L.
EPI_ISL_69094	Italy	2009-07-17	A/Ancona/16/2009		Other Database Import	Bagnarelli,P.; Trotta,D.; Marinelli,K.; Ferreri,M.L.
EPI_ISL_69095	Italy	2009-07-17	A/Ancona/17/2009		Other Database Import	Bagnarelli,P.; Trotta,D.; Marinelli,K.; Ferreri,M.L.
EPI_ISL_70495	Malaysia	2009-07-17	A/Malaysia/5225/2009		Other Database Import	Balraj,P.; Suppiah,J.; Sidek,H.; Yusof,A.M.; Othman,K.A.; Thayan,R.; Subramaniam,S.; Kassim,F.M.; Sulaiman,L.H.; Murad,S.; Khoo,A.S.B.; Saat,Z.
EPI_ISL_73581	China	2009-07-17	A/Henan/SWL14/2009		WHO Chinese National Influenza Center	Yu Lan,Zi Li,Xiyan Li,Xiang Zhao,Yanhui Cheng,minju Tan,Xinwan Li,Lei Yang,Shumei Zou,Leying Wen,Dayan Wang,Dexin Li,Yuelong Shu
EPI_ISL_73732	Germany	2009-07-17	A/Nordrhein-Westfalen/87/2009	Robert-Koch-Institute	Robert-Koch-Institute	Biere,Barbara; Schweiger,Brunhilde
EPI_ISL_74400	Thailand	2009-07-17	A/Thailand/0404-00-N0/2009		Other Database Import	Klungthong,C.; Chinnawirotpisan,P.; Hussem,K.; Ajariyakhajorn,C.; Rungrojcharoenkit,K.; Gibbons,R.V.; Jarman,R.G.
EPI_ISL_75862	Russian Federation	2009-07-17	A/Moscow/CRIE-TRV/2009		Other Database Import	Yatsyshina,S.; Minenko,A.; Voloshina,P.; Praded,M.; Braslavskaya,S.; Kudryavtseva,A.; Shipulin,G.
EPI_ISL_77467	China	2009-07-17	A/Qingdao/362/2009		Other Database Import	Wang,Z.; Yi,Y.; Yang,T.
EPI_ISL_83403	Finland	2009-07-17	A/Finland/626/2009		Other Database Import	Ikonen,N.; Haanpaa,M.; Ronkko,E.; Lyytikainen,O.; Kuusi,M.; Ruutu,P.; Kallio-Kokko,H.; Mannonen,L.; Lappalainen,M.; Ziegler,T.; Julkunen,I.
EPI_ISL_83405	Finland	2009-07-17	A/Finland/628/2009		Other Database Import	Ikonen,N.; Haanpaa,M.; Ronkko,E.; Lyytikainen,O.; Kuusi,M.; Ruutu,P.; Kallio-Kokko,H.; Mannonen,L.; Lappalainen,M.; Ziegler,T.; Julkunen,I.
EPI_ISL_96568	United Kingdom	2009-07-17	A/England/93120033/2009		Other Database Import	Galiano,M.C.
EPI_ISL_96604	United Kingdom	2009-07-17	A/England/93000137/2009		Other Database Import	Galiano,M.C.
EPI_ISL_96605	United Kingdom	2009-07-17	A/England/638/2009		Other Database Import	Galiano,M.C.
EPI_ISL_96608	United Kingdom	2009-07-17	A/England/93000095/2009		Other Database Import	Galiano,M.C.
EPI_ISL_96612	United Kingdom	2009-07-17	A/England/92980479/2009		Other Database Import	Galiano,M.C.
EPI_ISL_61516	Japan	2009-07-18	A/Tokushima/2/2009		Other Database Import	Ujike,M.; Obuchi,M.; Tashiro,M.; Odagiri,T.
EPI_ISL_61912	Australia	2009-07-18	A/DARWIN/2120/2009	Influenza Surveillance Centre for Disease Control	WHO Collaborating Centre for Reference and Research on Influenza	Deng,Yi-Mo; Iannello,Pina; Ernest,Joanne; Caldwell,Natalie; Komadina,Naomi
EPI_ISL_61913	Australia	2009-07-18	A/TASMANIA/2003/2009	Royal Hobart Hospital	WHO Collaborating Centre for Reference and Research on Influenza	Deng,Yi-Mo; Iannello,Pina; Ernest,Joanne; Caldwell,Natalie; Komadina,Naomi
EPI_ISL_63325	Brazil	2009-07-18	A/Rio Grande do Sul/4509/2009		Other Database Import	Motta,F.C.; Born,P.S.; Souza,T.M.L.; Ferreira,S.S.; Silva,P.C.R.; Pinhao,A.T.; Andrade,T.S.; Mesquita,M.M.A.; Lima,C.H.A.; Andrade,D.S.; Machado,D.B.B.; Ferreira,D.A.; Almeida,J.M.B.; Cantarino,L.M.; Krawczuc,M.M.; Siqueira,M.M.
EPI_ISL_66772	New Zealand	2009-07-18	A/WAIKATO/118/2009	WHO Collaborating Centre for Reference and Research on Influenza	WHO Collaborating Centre for Reference and Research on Influenza	Yi-Mo Deng, Pina Iannello, Joanne Ernest, Natalie Caldwell &amp; Naomi Komadina
EPI_ISL_68089	Australia	2009-07-18	A/Australia/6/2009		Other Database Import	The NIAID Influenza Genome Sequencing Consortium
EPI_ISL_70717	Australia	2009-07-18	A/Australia/7/2009		Other Database Import	The NIAID Influenza Genome Sequencing Consortium
EPI_ISL_75857	Russian Federation	2009-07-18	A/St.Petersburg/CRIE-PHP/2009		Other Database Import	Yatsyshina,S.; Minenko,A.; Voloshina,P.; Praded,M.; Braslavskaya,S.; Kudryavtseva,A.; Shipulin,G.
EPI_ISL_75864	Russian Federation	2009-07-18	A/Moscow oblast/CRIE-RMA/2009		Other Database Import	Yatsyshina,S.; Minenko,A.; Voloshina,P.; Praded,M.; Braslavskaya,S.; Kudryavtseva,A.; Shipulin,G.
EPI_ISL_96596	United Kingdom	2009-07-18	A/England/639/2009		Other Database Import	Galiano,M.C.
EPI_ISL_154119	Portugal	2009-07-19	A/Portugal/101/2009	Hospital de Curry Cabral	Instituto Nacional de Saude	Correia, V.; Santos, L.A.; Giria, M.
EPI_ISL_61390	Brazil	2009-07-19	A/Sao Paulo/53206/2009		Other Database Import	Santos,C.L.S.; de Paiva,T.M.
EPI_ISL_63261	United States	2009-07-19	A/Utah/47/2009	Utah Department of Health	Centers for Disease Control and Prevention
EPI_ISL_64532	Lao, People's Democratic Republic	2009-07-19	A/Laos/JP1422/2009		National Institute of Infectious Diseases (NIID)	Ujike,Makoto; Kato,Yumiko; Oguchi,Akio; Fujita,Nobuyuki; Obuchi,Masatsugu; Tashiro,Masato; Odagir,Takato
EPI_ISL_64533	Lao, People's Democratic Republic	2009-07-19	A/Laos/JP1424/2009		National Institute of Infectious Diseases (NIID)	Ujike,Makoto; Kato,Yumiko; Oguchi,Akio; Fujita,Nobuyuki; Obuchi,Masatsugu; Tashiro,Masato; Odagir,Takato
EPI_ISL_66839	Russian Federation	2009-07-19	A/Tomsk/03/2009		Other Database Import	Susloparov,I.M.; Sharshov,K.A.; Durymanov,A.G.; Shestopalov,A.M.; Drozdov,I.G.
EPI_ISL_71443	United States	2009-07-19	A/Washington/74/2009	Washington State Public Health Laboratory	Centers for Disease Control and Prevention
EPI_ISL_77468	China	2009-07-19	A/Qingdao/375/2009		Other Database Import	Wang,Z.; Yi,Y.; Yang,T.
EPI_ISL_63326	Brazil	2009-07-20	A/Rio Grande do Sul/4772/2009		Other Database Import	Motta,F.C.; Born,P.S.; Souza,T.M.L.; Ferreira,S.S.; Silva,P.C.R.; Pinhao,A.T.; Andrade,T.S.; Mesquita,M.M.A.; Lima,C.H.A.; Andrade,D.S.; Machado,D.B.B.; Ferreira,D.A.; Almeida,J.M.B.; Cantarino,L.M.; Krawczuc,M.M.; Siqueira,M.M.
EPI_ISL_63327	Brazil	2009-07-20	A/Rio Grande do Sul/4782/2009		Other Database Import	Motta,F.C.; Born,P.S.; Souza,T.M.L.; Ferreira,S.S.; Silva,P.C.R.; Pinhao,A.T.; Andrade,T.S.; Mesquita,M.M.A.; Lima,C.H.A.; Andrade,D.S.; Machado,D.B.B.; Ferreira,D.A.; Almeida,J.M.B.; Cantarino,L.M.; Krawczuc,M.M.; Siqueira,M.M.
EPI_ISL_64505	Japan	2009-07-20	A/HIROSHIMA/239/2009		National Institute of Infectious Diseases (NIID)	Ujike,Makoto; Kato,Yumiko; Oguchi,Akio; Fujita,Nobuyuki; Obuchi,Masatsugu; Tashiro,Masato; Odagir,Takato
EPI_ISL_64512	Japan	2009-07-20	A/KAWASAKI/105/2009		National Institute of Infectious Diseases (NIID)	Ujike,Makoto; Kato,Yumiko; Oguchi,Akio; Fujita,Nobuyuki; Obuchi,Masatsugu; Tashiro,Masato; Odagir,Takato
EPI_ISL_64534	Lao, People's Democratic Republic	2009-07-20	A/Laos/JP1432/2009		National Institute of Infectious Diseases (NIID)	Ujike,Makoto; Kato,Yumiko; Oguchi,Akio; Fujita,Nobuyuki; Obuchi,Masatsugu; Tashiro,Masato; Odagir,Takato
EPI_ISL_65144	Australia	2009-07-20	A/VICTORIA/2117/2009	Victorian Infectious Diseases Reference Laboratory	WHO Collaborating Centre for Reference and Research on Influenza	Deng,Yi-Mo; Iannello,Pina; Ernest,Joanne; Caldwell,Natalia; Komadina,Naomi
EPI_ISL_66022	Argentina	2009-07-20	A/Argentina/HNRG15/2009		Other Database Import	Barrero,P.R.; Viegas,M.; Valinotto,L.E.; Mistchenko,A.S.
EPI_ISL_70496	Malaysia	2009-07-20	A/Malaysia/5234/2009		Other Database Import	Balraj,P.; Suppiah,J.; Sidek,H.; Yusof,A.M.; Othman,K.A.; Thayan,R.; Subramaniam,S.; Kassim,F.M.; Sulaiman,L.H.; Murad,S.; Khoo,A.S.B.; Saat,Z.
EPI_ISL_70497	Malaysia	2009-07-20	A/Malaysia/5237/2009		Other Database Import	Balraj,P.; Suppiah,J.; Sidek,H.; Yusof,A.M.; Othman,K.A.; Thayan,R.; Subramaniam,S.; Kassim,F.M.; Sulaiman,L.H.; Murad,S.; Khoo,A.S.B.; Saat,Z.
EPI_ISL_70673	Australia	2009-07-20	A/Australia/10/2009		Other Database Import	The NIAID Influenza Genome Sequencing Consortium
EPI_ISL_70674	Australia	2009-07-20	A/Australia/11/2009		Other Database Import	The NIAID Influenza Genome Sequencing Consortium
EPI_ISL_70675	Australia	2009-07-20	A/Australia/12/2009		Other Database Import	The NIAID Influenza Genome Sequencing Consortium
EPI_ISL_70676	Australia	2009-07-20	A/Australia/13/2009		Other Database Import	The NIAID Influenza Genome Sequencing Consortium
EPI_ISL_70677	Australia	2009-07-20	A/Australia/14/2009		Other Database Import	The NIAID Influenza Genome Sequencing Consortium
EPI_ISL_70678	Australia	2009-07-20	A/Australia/15/2009		Other Database Import	The NIAID Influenza Genome Sequencing Consortium
EPI_ISL_70725	Australia	2009-07-20	A/Australia/9/2009		Other Database Import	The NIAID Influenza Genome Sequencing Consortium
EPI_ISL_73694	Germany	2009-07-20	A/Brandenburg/34/2009	Robert-Koch-Institute	Robert-Koch-Institute	Biere,Barbara; Schweiger,Brunhilde
EPI_ISL_73731	Germany	2009-07-20	A/Nordrhein-Westfalen/74/2009	Robert-Koch-Institute	Robert-Koch-Institute	Biere,Barbara; Schweiger,Brunhilde
EPI_ISL_73740	Germany	2009-07-20	A/Niedersachsen/330/2009	Niedersaechsisches Landesgesundheitsamt	Robert-Koch-Institute	Biere,Barbara; Schweiger,Brunhilde
EPI_ISL_73764	Germany	2009-07-20	A/Sachsen-Anhalt/121/2009	Landesamt fuer Verbraucherschutz Sachsen-Anhalt	Robert-Koch-Institute	Biere,Barbara; Schweiger,Brunhilde
EPI_ISL_74419	Thailand	2009-07-20	A/Thailand/THB0419/2009		Other Database Import	Klungthong,C.; Chinnawirotpisan,P.; Hussem,K.; Ajariyakhajorn,C.; Rungrojcharoenkit,K.; Gibbons,R.V.; Jarman,R.G.
EPI_ISL_74420	Thailand	2009-07-20	A/Thailand/THB0420/2009		Other Database Import	Klungthong,C.; Chinnawirotpisan,P.; Hussem,K.; Ajariyakhajorn,C.; Rungrojcharoenkit,K.; Gibbons,R.V.; Jarman,R.G.
EPI_ISL_74421	Thailand	2009-07-20	A/Thailand/THB0421/2009		Other Database Import	Klungthong,C.; Chinnawirotpisan,P.; Hussem,K.; Ajariyakhajorn,C.; Rungrojcharoenkit,K.; Gibbons,R.V.; Jarman,R.G.
EPI_ISL_77469	China	2009-07-20	A/Qingdao/383/2009		Other Database Import	Wang,Z.; Yi,Y.; Yang,T.
EPI_ISL_78765	Guam	2009-07-20	A/Guam/NHRC0030/2009		Other Database Import	The NIAID Influenza Genome Sequencing Consortium
EPI_ISL_83402	Finland	2009-07-20	A/Finland/625/2009		Other Database Import	Ikonen,N.; Haanpaa,M.; Ronkko,E.; Lyytikainen,O.; Kuusi,M.; Ruutu,P.; Kallio-Kokko,H.; Mannonen,L.; Lappalainen,M.; Ziegler,T.; Julkunen,I.
EPI_ISL_83406	Finland	2009-07-20	A/Finland/629/2009		Other Database Import	Ikonen,N.; Haanpaa,M.; Ronkko,E.; Lyytikainen,O.; Kuusi,M.; Ruutu,P.; Kallio-Kokko,H.; Mannonen,L.; Lappalainen,M.; Ziegler,T.; Julkunen,I.
EPI_ISL_83407	Finland	2009-07-20	A/Finland/630/2009		Other Database Import	Ikonen,N.; Haanpaa,M.; Ronkko,E.; Lyytikainen,O.; Kuusi,M.; Ruutu,P.; Kallio-Kokko,H.; Mannonen,L.; Lappalainen,M.; Ziegler,T.; Julkunen,I.
EPI_ISL_96585	United Kingdom	2009-07-20	A/England/978/2009		Other Database Import	Galiano,M.C.
EPI_ISL_96587	United Kingdom	2009-07-20	A/England/93040132/2009		Other Database Import	Galiano,M.C.
EPI_ISL_96588	United Kingdom	2009-07-20	A/England/93040124/2009		Other Database Import	Galiano,M.C.
EPI_ISL_96589	United Kingdom	2009-07-20	A/England/93040114/2009		Other Database Import	Galiano,M.C.
EPI_ISL_96602	United Kingdom	2009-07-20	A/England/93020046/2009		Other Database Import	Galiano,M.C.
EPI_ISL_96603	United Kingdom	2009-07-20	A/England/93020044/2009		Other Database Import	Galiano,M.C.
EPI_ISL_60829	United States	2009-07-21	A/Virginia/17/2009	Virginia Division of Consolidated Laboratories	Centers for Disease Control and Prevention
EPI_ISL_60830	United States	2009-07-21	A/Washington/47/2009	Washington State Public Health Laboratory	Centers for Disease Control and Prevention
EPI_ISL_60832	United States	2009-07-21	A/West Virginia/06/2009	West Virginia Office of Laboratory Services	Centers for Disease Control and Prevention
EPI_ISL_61164	Italy	2009-07-21	A/Italy/133/2009		Other Database Import	Allice,T.; Milia,M.G.; Gregori,G.; Proia,M.R.; Ghisetti,V.
EPI_ISL_61231	Japan	2009-07-21	A/Mie/52/2009		Other Database Import	Ujike,M.; Obuchi,M.; Tashiro,M.; Odagiri,T.
EPI_ISL_61966	Samoa	2009-07-21	A/SAMOA/8/2009	Institute of Environmental Science & Research	WHO Collaborating Centre for Reference and Research on Influenza	Deng,Yi-Mo; Iannello,Pina; Ernest,Joanne; Caldwell,Natalie; Komadina,Naomi
EPI_ISL_63270	United States	2009-07-21	A/Washington/47/2009	Washington State Public Health Laboratory	Centers for Disease Control and Prevention
EPI_ISL_66775	Australia	2009-07-21	A/VICTORIA/2081/2009	Victorian Infectious Diseases Reference Laboratory	WHO Collaborating Centre for Reference and Research on Influenza	Yi-Mo Deng, Pina Iannello, Joanne Ernest, Natalie Caldwell &amp; Naomi Komadina
EPI_ISL_66840	Russian Federation	2009-07-21	A/Novosibirsk/02/2009		Other Database Import	Susloparov,I.M.; Sharshov,K.A.; Durymanov,A.G.; Shestopalov,A.M.; Drozdov,I.G.
EPI_ISL_68119	United States	2009-07-21	A/California/VRDL53/2009		Other Database Import	The NIAID Influenza Genome Sequencing Consortium
EPI_ISL_68121	United States	2009-07-21	A/California/VRDL58/2009		Other Database Import	The NIAID Influenza Genome Sequencing Consortium
EPI_ISL_70498	Malaysia	2009-07-21	A/Malaysia/5258/2009		Other Database Import	Balraj,P.; Suppiah,J.; Sidek,H.; Yusof,A.M.; Othman,K.A.; Thayan,R.; Subramaniam,S.; Kassim,F.M.; Sulaiman,L.H.; Murad,S.; Khoo,A.S.B.; Saat,Z.
EPI_ISL_70519	Malaysia	2009-07-21	A/Malaysia/5259/2009		Other Database Import	Balraj,P.; Sidek,H.; Suppiah,J.; Yusof,A.M.; Othman,K.A.; Thayan,R.; Subramaniam,S.; Kassim,F.M.; Sulaiman,L.H.; Murad,S.; Khoo,A.S.B.; Saat,Z.
EPI_ISL_70520	Malaysia	2009-07-21	A/Malaysia/5259/2009		Other Database Import	Balraj,P.; Sidek,H.; Suppiah,J.; Yusof,A.M.; Othman,K.A.; Thayan,R.; Subramaniam,S.; Kassim,F.M.; Sulaiman,L.H.; Murad,S.; Khoo,A.S.B.; Saat,Z.
EPI_ISL_70679	Australia	2009-07-21	A/Australia/16/2009		Other Database Import	The NIAID Influenza Genome Sequencing Consortium
EPI_ISL_70680	Australia	2009-07-21	A/Australia/20/2009		Other Database Import	The NIAID Influenza Genome Sequencing Consortium
EPI_ISL_70681	Australia	2009-07-21	A/Australia/21/2009		Other Database Import	The NIAID Influenza Genome Sequencing Consortium
EPI_ISL_70684	Australia	2009-07-21	A/Australia/24/2009		Other Database Import	The NIAID Influenza Genome Sequencing Consortium
EPI_ISL_73705	Germany	2009-07-21	A/Berlin/74/2009	Robert-Koch-Institute	Robert-Koch-Institute	Biere,Barbara; Schweiger,Brunhilde
EPI_ISL_73714	Germany	2009-07-21	A/Baden-Wuerttemberg/462/2009	Robert-Koch-Institute	Robert-Koch-Institute	Biere,Barbara; Schweiger,Brunhilde
EPI_ISL_74422	Thailand	2009-07-21	A/Thailand/THB0423/2009		Other Database Import	Klungthong,C.; Chinnawirotpisan,P.; Hussem,K.; Ajariyakhajorn,C.; Rungrojcharoenkit,K.; Gibbons,R.V.; Jarman,R.G.
EPI_ISL_76253	Argentina	2009-07-21	A/Argentina/08AR/2009		Other Database Import	Davis,T.; Echavarria,M.; Marcone,D.; Carballal,G.
EPI_ISL_77858	Guam	2009-07-21	A/Guam/NHRC0010/2009		Other Database Import	The NIAID Influenza Genome Sequencing Consortium
EPI_ISL_77859	Guam	2009-07-21	A/Guam/NHRC0011/2009		Other Database Import	The NIAID Influenza Genome Sequencing Consortium
EPI_ISL_77867	Guam	2009-07-21	A/Guam/NHRC0019/2009		Other Database Import	The NIAID Influenza Genome Sequencing Consortium
EPI_ISL_77869	Guam	2009-07-21	A/Guam/NHRC0021/2009		Other Database Import	The NIAID Influenza Genome Sequencing Consortium
EPI_ISL_77874	Guam	2009-07-21	A/Guam/NHRC0026/2009		Other Database Import	The NIAID Influenza Genome Sequencing Consortium
EPI_ISL_83408	Finland	2009-07-21	A/Finland/631/2009		Other Database Import	Ikonen,N.; Haanpaa,M.; Ronkko,E.; Lyytikainen,O.; Kuusi,M.; Ruutu,P.; Kallio-Kokko,H.; Mannonen,L.; Lappalainen,M.; Ziegler,T.; Julkunen,I.
EPI_ISL_96570	United Kingdom	2009-07-21	A/England/676/2009		Other Database Import	Galiano,M.C.
EPI_ISL_96571	United Kingdom	2009-07-21	A/England/642/2009		Other Database Import	Galiano,M.C.
EPI_ISL_96575	United Kingdom	2009-07-21	A/England/93100019/2009		Other Database Import	Galiano,M.C.
EPI_ISL_96577	United Kingdom	2009-07-21	A/England/93080005/2009		Other Database Import	Galiano,M.C.
EPI_ISL_96584	United Kingdom	2009-07-21	A/England/93040152/2009		Other Database Import	Galiano,M.C.
EPI_ISL_96586	United Kingdom	2009-07-21	A/England/93040139/2009		Other Database Import	Galiano,M.C.
EPI_ISL_96590	United Kingdom	2009-07-21	A/England/93040063/2009		Other Database Import	Galiano,M.C.
EPI_ISL_154093	Portugal	2009-07-22	A/Portugal/15/2009	Hospital de Curry Cabral	Instituto Nacional de Saude	Correia, V.; Santos, L.A.; Giria, M.
EPI_ISL_35025	Uruguay	2009-07-22	A/Uruguay/755/2009	Departamento de Laboratorio de Salud Publica	Centers for Disease Control and Prevention
EPI_ISL_61237	Myanmar	2009-07-22	A/Myanmar/JP131/2009		Other Database Import	Ujike,M.; Obuchi,M.; Tashiro,M.; Odagiri,T.
EPI_ISL_61238	Myanmar	2009-07-22	A/Myanmar/JP133/2009		Other Database Import	Ujike,M.; Obuchi,M.; Tashiro,M.; Odagiri,T.
EPI_ISL_61527	Russian Federation	2009-07-22	A/Vladivostok/IIV17/2009		Other Database Import	Prilipov,A.G.; Usachev,E.V.
EPI_ISL_62225	Costa Rica	2009-07-22	A/Costa Rica/4635/2009	Laboratorio Nacional de Influenza	Centers for Disease Control and Prevention
EPI_ISL_64496	Japan	2009-07-22	A/CHIBA-C/62/2009		National Institute of Infectious Diseases (NIID)	Ujike,Makoto; Kato,Yumiko; Oguchi,Akio; Fujita,Nobuyuki; Obuchi,Masatsugu; Tashiro,Masato; Odagir,Takato
EPI_ISL_64548	Japan	2009-07-22	A/NIIGATA/805/2009		National Institute of Infectious Diseases (NIID)	Ujike,Makoto; Kato,Yumiko; Oguchi,Akio; Fujita,Nobuyuki; Obuchi,Masatsugu; Tashiro,Masato; Odagir,Takato
EPI_ISL_66796	Hungary	2009-07-22	A/Hungary/33/2009	B. Johan National Center for Epidemiology, National Influenza Center	Centers for Disease Control and Prevention
EPI_ISL_70277	Hungary	2009-07-22	A/Hungary/33/2009	B. Johan National Center for Epidemiology, National Influenza Center	Centers for Disease Control and Prevention
EPI_ISL_70501	Malaysia	2009-07-22	A/Malaysia/5270/2009		Other Database Import	Balraj,P.; Suppiah,J.; Sidek,H.; Yusof,A.M.; Othman,K.A.; Thayan,R.; Subramaniam,S.; Kassim,F.M.; Sulaiman,L.H.; Murad,S.; Khoo,A.S.B.; Saat,Z.
EPI_ISL_70502	Malaysia	2009-07-22	A/Malaysia/5272/2009		Other Database Import	Balraj,P.; Suppiah,J.; Sidek,H.; Yusof,A.M.; Othman,K.A.; Thayan,R.; Subramaniam,S.; Kassim,F.M.; Sulaiman,L.H.; Murad,S.; Khoo,A.S.B.; Saat,Z.
EPI_ISL_70682	Australia	2009-07-22	A/Australia/23/2009		Other Database Import	The NIAID Influenza Genome Sequencing Consortium
EPI_ISL_70685	Australia	2009-07-22	A/Australia/25/2009		Other Database Import	The NIAID Influenza Genome Sequencing Consortium
EPI_ISL_70686	Australia	2009-07-22	A/Australia/26/2009		Other Database Import	The NIAID Influenza Genome Sequencing Consortium
EPI_ISL_70687	Australia	2009-07-22	A/Australia/27/2009		Other Database Import	The NIAID Influenza Genome Sequencing Consortium
EPI_ISL_74411	Thailand	2009-07-22	A/Thailand/THA0364/2009		Other Database Import	Klungthong,C.; Chinnawirotpisan,P.; Hussem,K.; Ajariyakhajorn,C.; Rungrojcharoenkit,K.; Gibbons,R.V.; Jarman,R.G.
EPI_ISL_74423	Thailand	2009-07-22	A/Thailand/THB0427/2009		Other Database Import	Klungthong,C.; Chinnawirotpisan,P.; Hussem,K.; Ajariyakhajorn,C.; Rungrojcharoenkit,K.; Gibbons,R.V.; Jarman,R.G.
EPI_ISL_74424	Thailand	2009-07-22	A/Thailand/THB0428/2009		Other Database Import	Klungthong,C.; Chinnawirotpisan,P.; Hussem,K.; Ajariyakhajorn,C.; Rungrojcharoenkit,K.; Gibbons,R.V.; Jarman,R.G.
EPI_ISL_76615	Australia	2009-07-22	A/Victoria/2132/2009	Victorian Infectious Diseases Reference Laboratory	WHO Collaborating Centre for Reference and Research on Influenza	Deng,Y-M.; Iannello,P.; Caldwell,N.; Komadina,N.
EPI_ISL_77856	Guam	2009-07-22	A/Guam/NHRC0008/2009		Other Database Import	The NIAID Influenza Genome Sequencing Consortium
EPI_ISL_77866	Guam	2009-07-22	A/Guam/NHRC0018/2009		Other Database Import	The NIAID Influenza Genome Sequencing Consortium
EPI_ISL_83391	Finland	2009-07-22	A/Finland/613/2009		Other Database Import	Ikonen,N.; Haanpaa,M.; Ronkko,E.; Lyytikainen,O.; Kuusi,M.; Ruutu,P.; Kallio-Kokko,H.; Mannonen,L.; Lappalainen,M.; Ziegler,T.; Julkunen,I.
EPI_ISL_96576	United Kingdom	2009-07-22	A/England/613/2009		Other Database Import	Galiano,M.C.
EPI_ISL_96597	United Kingdom	2009-07-22	A/England/93040019/2009		Other Database Import	Galiano,M.C.
EPI_ISL_96598	United Kingdom	2009-07-22	A/England/93040018/2009		Other Database Import	Galiano,M.C.
EPI_ISL_96600	United Kingdom	2009-07-22	A/England/93040011/2009		Other Database Import	Galiano,M.C.
EPI_ISL_96601	United Kingdom	2009-07-22	A/England/93040009/2009		Other Database Import	Galiano,M.C.
EPI_ISL_100983	China	2009-07-23	A/Shenzhen/1/2009		Other Database Import	Wu,C.; Cheng,X.; Wang,X.; Lv,X.; Yang,F.; Liu,T.; Fang,S.; Zhang,R.; Cheng,J.
EPI_ISL_100984	China	2009-07-23	A/Shenzhen/3/2009		Other Database Import	Wu,C.; Cheng,X.; Wang,X.; Lv,X.; Yang,F.; Liu,T.; Fang,S.; Zhang,R.; Cheng,J.
EPI_ISL_100985	China	2009-07-23	A/Shenzhen/5/2009		Other Database Import	Wu,C.; Cheng,X.; Wang,X.; Lv,X.; Yang,F.; Liu,T.; Fang,S.; Zhang,R.; Cheng,J.
EPI_ISL_100986	China	2009-07-23	A/Shenzhen/7/2009		Other Database Import	Wu,C.; Cheng,X.; Wang,X.; Lv,X.; Yang,F.; Liu,T.; Fang,S.; Zhang,R.; Cheng,J.
EPI_ISL_100987	China	2009-07-23	A/Shenzhen/9/2009		Other Database Import	Wu,C.; Cheng,X.; Wang,X.; Lv,X.; Yang,F.; Liu,T.; Fang,S.; Zhang,R.; Cheng,J.
EPI_ISL_100988	China	2009-07-23	A/Shenzhen/11/2009		Other Database Import	Wu,C.; Cheng,X.; Wang,X.; Lv,X.; Yang,F.; Liu,T.; Fang,S.; Zhang,R.; Cheng,J.
EPI_ISL_101212	China	2009-07-23	A/Shenzhen/4/2009		Other Database Import	Wu,C.; Cheng,X.; Wang,X.; Lv,X.; Yang,F.; Liu,T.; Fang,S.; Zhang,R.; Cheng,J.
EPI_ISL_101213	China	2009-07-23	A/Shenzhen/6/2009		Other Database Import	Wu,C.; Cheng,X.; Wang,X.; Lv,X.; Yang,F.; Liu,T.; Fang,S.; Zhang,R.; Cheng,J.
EPI_ISL_101214	China	2009-07-23	A/Shenzhen/8/2009		Other Database Import	Wu,C.; Cheng,X.; Wang,X.; Lv,X.; Yang,F.; Liu,T.; Fang,S.; Zhang,R.; Cheng,J.
EPI_ISL_101215	China	2009-07-23	A/Shenzhen/10/2009		Other Database Import	Wu,C.; Cheng,X.; Wang,X.; Lv,X.; Yang,F.; Liu,T.; Fang,S.; Zhang,R.; Cheng,J.
EPI_ISL_101223	China	2009-07-23	A/Shenzhen/2/2009		Other Database Import	Wu,C.; Cheng,X.; Wang,X.; Lv,X.; Yang,F.; Liu,T.; Fang,S.; Zhang,R.; Cheng,J.
EPI_ISL_60804	United States	2009-07-23	A/Kansas/14/2009	Kansas Department of Health and Environment	Centers for Disease Control and Prevention
EPI_ISL_61240	Japan	2009-07-23	A/Nagasaki/HA-10/2009		Other Database Import	Kawano,H.; Kobayashi,N.
EPI_ISL_61241	Japan	2009-07-23	A/Nagasaki/HA-11/2009		Other Database Import	Kawano,H.; Kobayashi,N.
EPI_ISL_61269	Japan	2009-07-23	A/Nagasaki/HA-9/2009		Other Database Import	Kawano,H.; Kobayashi,N.
EPI_ISL_61970	Australia	2009-07-23	A/SOUTH AUSTRALIA/2023/2009	Institute of Medical and Veterinary Science (IMVS)	WHO Collaborating Centre for Reference and Research on Influenza	Deng,Yi-Mo; Iannello,Pina; Ernest,Joanne; Caldwell,Natalie; Komadina,Naomi
EPI_ISL_62316	United States	2009-07-23	A/South Carolina/29/2009	South Carolina Department of Health	Centers for Disease Control and Prevention
EPI_ISL_63718	Brazil	2009-07-23	A/Rio Grande do Sul/5395/2009		Other Database Import	Motta,F.C.; Born,P.S.; Souza,T.M.L.; Ferreira,S.S.; Silva,P.C.R.; Pinhao,A.T.; Andrade,T.S.; Mesquita,M.M.A.; Lima,C.H.A.; Andrade,D.S.; Machado,D.B.B.; Ferreira,D.A.; Almeida,J.M.B.; Cantarino,L.M.; Krawczuc,M.M.; Siqueira,M.M.
EPI_ISL_64543	Japan	2009-07-23	A/NAGANO-C/40/2009		National Institute of Infectious Diseases (NIID)	Ujike,Makoto; Kato,Yumiko; Oguchi,Akio; Fujita,Nobuyuki; Obuchi,Masatsugu; Tashiro,Masato; Odagir,Takato
EPI_ISL_64571	Japan	2009-07-23	A/TOCHIGI/154/2009		National Institute of Infectious Diseases (NIID)	Ujike,Makoto; Kato,Yumiko; Oguchi,Akio; Fujita,Nobuyuki; Obuchi,Masatsugu; Tashiro,Masato; Odagir,Takato
EPI_ISL_64573	Japan	2009-07-23	A/WAKAYAMA/78/2009		National Institute of Infectious Diseases (NIID)	Ujike,Makoto; Kato,Yumiko; Oguchi,Akio; Fujita,Nobuyuki; Obuchi,Masatsugu; Tashiro,Masato; Odagir,Takato
EPI_ISL_64579	Japan	2009-07-23	A/YAMANASHI/260/2009		National Institute of Infectious Diseases (NIID)	Ujike,Makoto; Kato,Yumiko; Oguchi,Akio; Fujita,Nobuyuki; Obuchi,Masatsugu; Tashiro,Masato; Odagir,Takato
EPI_ISL_70504	Malaysia	2009-07-23	A/Malaysia/5283/2009		Other Database Import	Balraj,P.; Suppiah,J.; Sidek,H.; Yusof,A.M.; Othman,K.A.; Thayan,R.; Subramaniam,S.; Kassim,F.M.; Sulaiman,L.H.; Murad,S.; Khoo,A.S.B.; Saat,Z.
EPI_ISL_70505	Malaysia	2009-07-23	A/Malaysia/5286/2009		Other Database Import	Balraj,P.; Suppiah,J.; Sidek,H.; Yusof,A.M.; Othman,K.A.; Thayan,R.; Subramaniam,S.; Kassim,F.M.; Sulaiman,L.H.; Murad,S.; Khoo,A.S.B.; Saat,Z.
EPI_ISL_70688	Australia	2009-07-23	A/Australia/28/2009		Other Database Import	The NIAID Influenza Genome Sequencing Consortium
[truncated: 7,796 more rows]

## Sheet: H3N2
We acknowledge the authors, originating and submitting laboratories of the sequences from GISAID’s EpiFlu™ Database on which this research is based. The list is detailed below.
All submitters of data may be contacted directly via the GISAID website www.gisaid.org
Segment ID	Country	Collection date	Isolate name	Originating Lab	Submitting Lab	Authors
EPI_ISL_69348	United States	2009-Jan-01	A/Wisconsin/56/2009		Centers for Disease Control and Prevention
EPI_ISL_93655	Kuwait	2009-Jan-01	A/Kuwait/WRAIR1561P/2009		Other Database Import	Houng,H.-S.H.; Zhou,Y.; Li,T.; Gong,H.; Lyons,A.; Kuschner,R.
EPI_ISL_93647	United States	2009-Jan-01	A/New Jersey/WRAIR1248P/2009		Other Database Import	Houng,H.-S.H.; Zhou,Y.; Li,T.; Gong,H.; Lyons,A.; Kuschner,R.
EPI_ISL_93641	Korea, Republic of	2009-Jan-01	A/South Korea/WRAIR1171P/2009		Other Database Import	Houng,H.-S.H.; Zhou,Y.; Li,T.; Gong,H.; Lyons,A.; Kuschner,R.
EPI_ISL_31914	Australia	2009-Jan-01	A/Perth/15/2009		Centers for Disease Control and Prevention
EPI_ISL_31913	Australia	2009-Jan-01	A/Perth/16/2009	WHO Collaborating Centre for Reference and Research on Influenza	Centers for Disease Control and Prevention
EPI_ISL_31055	Australia	2009-Jan-01	A/Perth/16/2009	WHO Collaborating Centre for Reference and Research on Influenza	Centers for Disease Control and Prevention
EPI_ISL_187133	Australia	2009-Jan-01	A/Perth/16/2009	WHO Collaborating Centre for Reference and Research on Influenza	Centers for Disease Control and Prevention
EPI_ISL_186695	Australia	2009-Jan-01	A/Perth/15/2009		Centers for Disease Control and Prevention
EPI_ISL_176456	Australia	2009-Jan-01	A/Perth/16/2009	WHO Collaborating Centre for Reference and Research on Influenza	Centers for Disease Control and Prevention
EPI_ISL_136594	United States	2009-Jan-01	A/Tennessee/16/2009		Centers for Disease Control and Prevention
EPI_ISL_70807	Sweden	2009-Jan-02	A/Stockholm/9/2009	Swedish Institute for Infectious Disease Control	Swedish Institute for Infectious Disease Control
EPI_ISL_68572	Sweden	2009-Jan-02	A/Umea/5/2009	Swedish Institute for Infectious Disease Control	Swedish Institute for Infectious Disease Control
EPI_ISL_32277	United States	2009-Jan-02	A/Iowa/03/2009	Iowa State Hygienic Laboratory	Centers for Disease Control and Prevention
EPI_ISL_164040	France	2009-Jan-02	A/Paris/965/2009		Institut Pasteur	Barbezange, Cyril
EPI_ISL_70805	Sweden	2009-Jan-05	A/Stockholm/10/2009	Swedish Institute for Infectious Disease Control	Swedish Institute for Infectious Disease Control
EPI_ISL_32301	United States	2009-Jan-05	A/Virginia/02/2009	Virginia Division of Consolidated Laboratories	Centers for Disease Control and Prevention
EPI_ISL_32481	Malaysia	2009-Jan-06	A/Malaysia/0032/2009	Institut Penyelidikan Perubatan	WHO Collaborating Centre for Reference and Research on Influenza
EPI_ISL_32265	United States	2009-Jan-06	A/Hawaii/02/2009	State of Hawaii Department of Health	Centers for Disease Control and Prevention
EPI_ISL_32232	China	2009-Jan-06	A/Hong Kong/40/2009	Government Virus Unit	Centers for Disease Control and Prevention
EPI_ISL_185669	Malaysia	2009-Jan-06	A/Malaysia/0032/2009	Institut Penyelidikan Perubatan	WHO Collaborating Centre for Reference and Research on Influenza
EPI_ISL_166363	Netherlands	2009-Jan-06	A/Netherlands/013/09		Erasmus Medical Center
EPI_ISL_164045	France	2009-Jan-06	A/Paris/1069/2009		Institut Pasteur	Barbezange, Cyril
EPI_ISL_164042	France	2009-Jan-06	A/Paris/1068/2009		Institut Pasteur	Barbezange, Cyril
EPI_ISL_70804	Sweden	2009-Jan-07	A/Stockholm/11/2009	Swedish Institute for Infectious Disease Control	Swedish Institute for Infectious Disease Control
EPI_ISL_70803	Sweden	2009-Jan-07	A/Stockholm/12/2009	Swedish Institute for Infectious Disease Control	Swedish Institute for Infectious Disease Control
EPI_ISL_70802	Sweden	2009-Jan-07	A/Stockholm/13/2009	Swedish Institute for Infectious Disease Control	Swedish Institute for Infectious Disease Control
EPI_ISL_32307	United States	2009-Jan-07	A/Wisconsin/03/2009	Wisconsin State Laboratory of Hygiene	Centers for Disease Control and Prevention
EPI_ISL_164046	France	2009-Jan-07	A/Paris/1094/2009		Institut Pasteur	Barbezange, Cyril
EPI_ISL_164041	France	2009-Jan-07	A/Paris/1066/2009		Institut Pasteur	Barbezange, Cyril
EPI_ISL_70801	Sweden	2009-Jan-08	A/Stockholm/22/2009	Swedish Institute for Infectious Disease Control	Swedish Institute for Infectious Disease Control
EPI_ISL_70799	Sweden	2009-Jan-08	A/Stockholm/14/2009	Swedish Institute for Infectious Disease Control	Swedish Institute for Infectious Disease Control
EPI_ISL_93881	China	2009-Jan-08	A/Hong Kong/H090-755-V2		Other Database Import	Poon,L.L.M.; Chan,K.H.; Chu,D.K.W.; Fung,C.C.Y.; Cheng,C.K.Y.; Ip,D.K.M.; Leung,G.M.; Peiris,J.S.M.; Cowling,B.J.
EPI_ISL_164049	France	2009-Jan-08	A/Paris/1082/2009		Institut Pasteur	Barbezange, Cyril
EPI_ISL_164047	France	2009-Jan-08	A/Paris/1119/2009		Institut Pasteur	Barbezange, Cyril
EPI_ISL_32281	United States	2009-Jan-09	A/Massachusetts/02/2009	Massachusetts Department of Public Health	Centers for Disease Control and Prevention
EPI_ISL_77951	Japan	2009-Jan-09	A/Japan/WRAIR1037P/2009		Other Database Import	Houng,H.-S.; Zhou,Y.; Lyons,A.; Kuschner,R.A.
EPI_ISL_70798	Sweden	2009-Jan-12	A/Stockholm/23/2009	Swedish Institute for Infectious Disease Control	Swedish Institute for Infectious Disease Control
EPI_ISL_70796	Sweden	2009-Jan-12	A/Stockholm/15/2009	Swedish Institute for Infectious Disease Control	Swedish Institute for Infectious Disease Control
EPI_ISL_32485	Australia	2009-Jan-12	A/Sydney/1/2009	Westmead Hospital	WHO Collaborating Centre for Reference and Research on Influenza
EPI_ISL_28580	Australia	2009-Jan-12	A/Victoria/500/2009	Monash Medical Centre	WHO Collaborating Centre for Reference and Research on Influenza
EPI_ISL_110725	Netherlands	2009-Jan-12	A/Netherlands/69/2009		Other Database Import	Wentworth,D.E.; Dugan,V.; Halpin,R.; Lin,X.; Bera,J.; Ghedin,E.; Fedorova,N.; Overton,L.; Tsitrin,T.; Stockwell,T.; Amedeo,P.; Bishop,B.; Chen,H.; Edworthy,P.; Gupta,N.; Katzel,D.; Li,K.; Schobel,S.; Shrivastava,S.; Thovarai,V.; Wang,S.; Westgeest,K.B.; van Beek,R.; Bestebroer,T.M.; de Jong,J.C.; Rimmelzwaan,G.F.; Osterhaus,A.D.M.E.; Fouchier,R.A.M.; Bao,Y.; Sanders,R.; Dernovoy,D.; Kiryutin,B.; …
EPI_ISL_185859	Australia	2009-Jan-12	A/Sydney/1/2009	Westmead Hospital	WHO Collaborating Centre for Reference and Research on Influenza
EPI_ISL_185790	Australia	2009-Jan-12	A/Victoria/500/2009	Monash Medical Centre	WHO Collaborating Centre for Reference and Research on Influenza
EPI_ISL_70795	Sweden	2009-Jan-13	A/Stockholm/3/2009	Swedish Institute for Infectious Disease Control	Swedish Institute for Infectious Disease Control
EPI_ISL_70794	Sweden	2009-Jan-13	A/Stockholm/24/2009	Swedish Institute for Infectious Disease Control	Swedish Institute for Infectious Disease Control
EPI_ISL_70793	Sweden	2009-Jan-13	A/Stockholm/16/2009	Swedish Institute for Infectious Disease Control	Swedish Institute for Infectious Disease Control
EPI_ISL_70808	Sweden	2009-Jan-14	A/Stockholm/2/2009	Swedish Institute for Infectious Disease Control	Swedish Institute for Infectious Disease Control
EPI_ISL_70792	Sweden	2009-Jan-14	A/Stockholm/17/2009	Swedish Institute for Infectious Disease Control	Swedish Institute for Infectious Disease Control
EPI_ISL_61774	Greece	2009-Jan-15	A/Thessaloniki/16/2009	Aristotelian University of Thessaloniki	National Institute for Medical Research
EPI_ISL_186322	Greece	2009-Jan-15	A/Thessaloniki/16/2009	Aristotelian University of Thessaloniki	National Institute for Medical Research
EPI_ISL_61780	Spain	2009-Jan-16	A/Aragon/RR-3442/2009	Instituto de Salud Carlos III	National Institute for Medical Research
EPI_ISL_32263	United States	2009-Jan-16	A/Colorado/05/2009	Colorado Department of Health Lab	Centers for Disease Control and Prevention
EPI_ISL_89938	United States	2009-Jan-16	A/Boston/75/2009		Other Database Import	The NIAID Influenza Genome Sequencing Consortium
EPI_ISL_187504	Spain	2009-Jan-16	A/Aragon/RR-3442/2009	Instituto de Salud Carlos III	National Institute for Medical Research
EPI_ISL_32249	Kuwait	2009-Jan-18	A/Kuwait/494/2009	U.S. Air Force School of Aerospace Medicine	Centers for Disease Control and Prevention
EPI_ISL_32275	United States	2009-Jan-19	A/Indiana/02/2009	Indiana State Department of Health Laboratories	Centers for Disease Control and Prevention
EPI_ISL_32486	Australia	2009-Jan-20	A/Sydney/3/2009	Westmead Hospital	WHO Collaborating Centre for Reference and Research on Influenza
EPI_ISL_186062	Australia	2009-Jan-20	A/Sydney/3/2009	Westmead Hospital	WHO Collaborating Centre for Reference and Research on Influenza
EPI_ISL_164054	France	2009-Jan-20	A/Paris/2285/2009		Institut Pasteur	Barbezange, Cyril
EPI_ISL_32290	United States	2009-Jan-21	A/New York/03/2009	Westchester County Department of Laboratories & Research	Centers for Disease Control and Prevention
EPI_ISL_185126	United States	2009-Jan-21	A/New York/03/2009	Westchester County Department of Laboratories & Research	Centers for Disease Control and Prevention
EPI_ISL_70736	Sweden	2009-Jan-22	A/Stockholm/18/2009	Swedish Institute for Infectious Disease Control	Swedish Institute for Infectious Disease Control
EPI_ISL_70683	Sweden	2009-Jan-22	A/Stockholm/19/2009	Swedish Institute for Infectious Disease Control	Swedish Institute for Infectious Disease Control
EPI_ISL_70671	Sweden	2009-Jan-22	A/Stockholm/20/2009	Swedish Institute for Infectious Disease Control	Swedish Institute for Infectious Disease Control
EPI_ISL_70670	Sweden	2009-Jan-22	A/Stockholm/21/2009	Swedish Institute for Infectious Disease Control	Swedish Institute for Infectious Disease Control
EPI_ISL_32294	United States	2009-Jan-22	A/Pennsylvania/02/2009	Pennsylvania Department of Health	Centers for Disease Control and Prevention
EPI_ISL_70660	Sweden	2009-Jan-23	A/Umea/1/2009	Swedish Institute for Infectious Disease Control	Swedish Institute for Infectious Disease Control
EPI_ISL_61779	Switzerland	2009-Jan-23	A/Geneva/1491091/2009	Hopital Cantonal Universitaire de Geneves	National Institute for Medical Research
EPI_ISL_32217	Canada	2009-Jan-23	A/Quebec/RV0623/2009	National Microbiology Laboratory, Health Canada	Centers for Disease Control and Prevention
EPI_ISL_187091	Switzerland	2009-Jan-23	A/Geneva/1491091/2009	Hopital Cantonal Universitaire de Geneves	National Institute for Medical Research
EPI_ISL_185544	Canada	2009-Jan-23	A/Quebec/RV0623/2009	National Microbiology Laboratory, Health Canada	Centers for Disease Control and Prevention
EPI_ISL_32302	United States	2009-Jan-25	A/Washington/04/2009	Washington State Public Health Laboratory	Centers for Disease Control and Prevention
EPI_ISL_29574	Australia	2009-Jan-25	A/Victoria/502/2009	Monash Medical Centre	WHO Collaborating Centre for Reference and Research on Influenza
EPI_ISL_184980	Australia	2009-Jan-25	A/Victoria/502/2009	Monash Medical Centre	WHO Collaborating Centre for Reference and Research on Influenza
EPI_ISL_32297	United States	2009-Jan-26	A/Texas/02/2009	Texas Department of State Health Services-Laboratory Services	Centers for Disease Control and Prevention
EPI_ISL_32284	United States	2009-Jan-26	A/Montana/05/2009	Montana Public Health Laboratory	Centers for Disease Control and Prevention
EPI_ISL_160985	United States	2009-Jan-26	A/New York/1188/2009		Other Database Import	Wentworth,D.E.; Halpin,R.A.; Lin,X.; Bera,J.; Akopov,A.; Ransier,A.; Mohan,M.; Fedorova,N.; Tsitrin,T.; Stockwell,T.; Amedeo,P.; Appalla,L.; Bishop,B.; Edworthy,P.; Gupta,N.; Hoover,J.; Katzel,D.; Li,K.; Schobel,S.; Shrivastava,S.; Thovarai,V.; Wang,S.; Griesemer,S.B.; Bao,Y.; Sanders,R.; Zhdanov,S.; Kiryutin,B.; Lipman,D.J.; Tatusova,T.; St. George,K.
EPI_ISL_187005	United States	2009-Jan-26	A/Texas/02/2009	Texas Department of State Health Services-Laboratory Services	Centers for Disease Control and Prevention
EPI_ISL_32266	United States	2009-Jan-30	A/Hawaii/05/2009	State of Hawaii Department of Health	Centers for Disease Control and Prevention
EPI_ISL_89632	United States	2009-Jan-30	A/Boston/5/2009		Other Database Import	The NIAID Influenza Genome Sequencing Consortium
EPI_ISL_93657	Guam	2009-Feb-01	A/Guam/WRAIR1670P/2009		Other Database Import	Houng,H.-S.H.; Zhou,Y.; Li,T.; Gong,H.; Lyons,A.; Kuschner,R.
EPI_ISL_93654	United States	2009-Feb-01	A/Texas/WRAIR1558P/2009		Other Database Import	Houng,H.-S.H.; Zhou,Y.; Li,T.; Gong,H.; Lyons,A.; Kuschner,R.
EPI_ISL_93653	Guam	2009-Feb-01	A/Guam/WRAIR1557P/2009		Other Database Import	Houng,H.-S.H.; Zhou,Y.; Li,T.; Gong,H.; Lyons,A.; Kuschner,R.
EPI_ISL_93652	United States	2009-Feb-01	A/Nevada/WRAIR1258P/2009		Other Database Import	Houng,H.-S.H.; Zhou,Y.; Li,T.; Gong,H.; Lyons,A.; Kuschner,R.
EPI_ISL_93649	Iraq	2009-Feb-01	A/Iraq/WRAIR1252P/2009		Other Database Import	Houng,H.-S.H.; Zhou,Y.; Li,T.; Gong,H.; Lyons,A.; Kuschner,R.
EPI_ISL_93648	United States	2009-Feb-01	A/Arkansas/WRAIR1251P/2009		Other Database Import	Houng,H.-S.H.; Zhou,Y.; Li,T.; Gong,H.; Lyons,A.; Kuschner,R.
EPI_ISL_93645	Iraq	2009-Feb-01	A/Iraq/WRAIR1244P/2009		Other Database Import	Houng,H.-S.H.; Zhou,Y.; Li,T.; Gong,H.; Lyons,A.; Kuschner,R.
EPI_ISL_93644	United States	2009-Feb-01	A/Alabama/WRAIR1242P/2009		Other Database Import	Houng,H.-S.H.; Zhou,Y.; Li,T.; Gong,H.; Lyons,A.; Kuschner,R.
EPI_ISL_93642	United States	2009-Feb-01	A/Texas/WRAIR1239P/2009		Other Database Import	Houng,H.-S.H.; Zhou,Y.; Li,T.; Gong,H.; Lyons,A.; Kuschner,R.
EPI_ISL_61773	France	2009-Feb-02	A/Paris/1753/2009	Institut Pasteur	National Institute for Medical Research
EPI_ISL_61772	France	2009-Feb-02	A/Paris/1751/2009	Institut Pasteur	National Institute for Medical Research
EPI_ISL_186757	France	2009-Feb-02	A/Paris/1751/2009	Institut Pasteur	National Institute for Medical Research
EPI_ISL_185591	France	2009-Feb-02	A/Paris/1753/2009	Institut Pasteur	National Institute for Medical Research
EPI_ISL_70659	Sweden	2009-Feb-03	A/Umea/2/2009		Swedish Institute for Infectious Disease Control
EPI_ISL_32308	United States	2009-Feb-05	A/Wisconsin/05/2009	Wisconsin State Laboratory of Hygiene	Centers for Disease Control and Prevention
EPI_ISL_185570	United States	2009-Feb-05	A/Wisconsin/05/2009	Wisconsin State Laboratory of Hygiene	Centers for Disease Control and Prevention
EPI_ISL_34972	United States	2009-Feb-08	A/Florida/01/2009	Florida Department of Health-Jacksonville	Centers for Disease Control and Prevention
EPI_ISL_93875	China	2009-Feb-08	A/Hong Kong/H090-768-V1		Other Database Import	Poon,L.L.M.; Chan,K.H.; Chu,D.K.W.; Fung,C.C.Y.; Cheng,C.K.Y.; Ip,D.K.M.; Leung,G.M.; Peiris,J.S.M.; Cowling,B.J.
EPI_ISL_32251	Puerto Rico	2009-Feb-09	A/Puerto Rico/18/2009	Puerto Rico Department of Health	Centers for Disease Control and Prevention
EPI_ISL_77976	United States	2009-Feb-09	A/Washington/WRAIR1057P/2009		Other Database Import	Houng,H.-S.; Zhou,Y.; Lyons,A.; Kuschner,R.A.
EPI_ISL_77964	United States	2009-Feb-09	A/New Mexico/WRAIR1139P/2009		Other Database Import	Houng,H.-S.; Zhou,Y.; Lyons,A.; Kuschner,R.A.
EPI_ISL_77953	Japan	2009-Feb-09	A/Japan/WRAIR1140P/2009		Other Database Import	Houng,H.-S.; Zhou,Y.; Lyons,A.; Kuschner,R.A.
EPI_ISL_125869	Russian Federation	2009-Feb-09	A/Lipezk/225/2009		Other Database Import	Siluyanova,E.V.; Alkhovskiy,S.V.; Burtseva,E.I.; Schevchenco,E.S.; Kolobukhina,L.V.; Shevchenko,E.S.; Shevchenco,E.S.; Baranov,V.I.
EPI_ISL_160992	United States	2009-Feb-09	A/New York/1195/2009		Other Database Import	Wentworth,D.E.; Halpin,R.A.; Lin,X.; Bera,J.; Akopov,A.; Ransier,A.; Mohan,M.; Fedorova,N.; Tsitrin,T.; Stockwell,T.; Amedeo,P.; Appalla,L.; Bishop,B.; Edworthy,P.; Gupta,N.; Hoover,J.; Katzel,D.; Li,K.; Schobel,S.; Shrivastava,S.; Thovarai,V.; Wang,S.; Griesemer,S.B.; Bao,Y.; Sanders,R.; Zhdanov,S.; Kiryutin,B.; Lipman,D.J.; Tatusova,T.; St. George,K.
EPI_ISL_70663	Sweden	2009-Feb-10	A/Stockholm/25/2009	Swedish Institute for Infectious Disease Control	Swedish Institute for Infectious Disease Control
EPI_ISL_32226	China	2009-Feb-10	A/Heilongjiang-Xiangfang/163/2009	WHO Chinese National Influenza Center	Centers for Disease Control and Prevention
EPI_ISL_32222	China	2009-Feb-10	A/Beijng-Xicheng/1108/2009	WHO Chinese National Influenza Center	Centers for Disease Control and Prevention
EPI_ISL_70662	Sweden	2009-Feb-11	A/Stockholm/26/2009	Swedish Institute for Infectious Disease Control	Swedish Institute for Infectious Disease Control
EPI_ISL_32270	United States	2009-Feb-11	A/Hawaii/10/2009	State of Hawaii Department of Health	Centers for Disease Control and Prevention
EPI_ISL_32218	Canada	2009-Feb-11	A/Quebec/RV0899/2009	National Microbiology Laboratory, Health Canada	Centers for Disease Control and Prevention
EPI_ISL_60918	Australia	2009-Feb-12	A/SYDNEY/603/2009	Childrens Hospital Westmead	WHO Collaborating Centre for Reference and Research on Influenza	Deng.Y; Iannello,P.; Ernest,J.; Caldwell,N.; Komadina,N.
EPI_ISL_87188	United States	2009-Feb-12	A/Boston/16/2009		Other Database Import	The NIAID Influenza Genome Sequencing Consortium
EPI_ISL_186054	Australia	2009-Feb-12	A/SYDNEY/603/2009	Childrens Hospital Westmead	WHO Collaborating Centre for Reference and Research on Influenza	Deng.Y; Iannello,P.; Ernest,J.; Caldwell,N.; Komadina,N.
EPI_ISL_32300	United States	2009-Feb-13	A/Vermont/02/2009	Vermont Department of Health Laboratory	Centers for Disease Control and Prevention
EPI_ISL_61778	Switzerland	2009-Feb-14	A/Geneva/1570509/2009	Hopital Cantonal Universitaire de Geneves	National Institute for Medical Research
EPI_ISL_185189	Switzerland	2009-Feb-14	A/Geneva/1570509/2009	Hopital Cantonal Universitaire de Geneves	National Institute for Medical Research
EPI_ISL_61775	Russian Federation	2009-Feb-16	A/St. Petersburg/5/2009	Russian Academy of Medical Sciences	National Institute for Medical Research
EPI_ISL_32287	United States	2009-Feb-16	A/New Hampshire/01/2009	New Hampshire Public Health Laboratories	Centers for Disease Control and Prevention
EPI_ISL_160986	United States	2009-Feb-16	A/New York/1189/2009		Other Database Import	Wentworth,D.E.; Halpin,R.A.; Lin,X.; Bera,J.; Akopov,A.; Ransier,A.; Mohan,M.; Fedorova,N.; Tsitrin,T.; Stockwell,T.; Amedeo,P.; Appalla,L.; Bishop,B.; Edworthy,P.; Gupta,N.; Hoover,J.; Katzel,D.; Li,K.; Schobel,S.; Shrivastava,S.; Thovarai,V.; Wang,S.; Griesemer,S.B.; Bao,Y.; Sanders,R.; Zhdanov,S.; Kiryutin,B.; Lipman,D.J.; Tatusova,T.; St. George,K.
EPI_ISL_70654	Sweden	2009-Feb-17	A/Stockholm/47/2009	Swedish Institute for Infectious Disease Control	Swedish Institute for Infectious Disease Control
EPI_ISL_160993	United States	2009-Feb-19	A/New York/1196/2009		Other Database Import	Wentworth,D.E.; Halpin,R.A.; Lin,X.; Bera,J.; Akopov,A.; Ransier,A.; Mohan,M.; Fedorova,N.; Tsitrin,T.; Stockwell,T.; Amedeo,P.; Appalla,L.; Bishop,B.; Edworthy,P.; Gupta,N.; Hoover,J.; Katzel,D.; Li,K.; Schobel,S.; Shrivastava,S.; Thovarai,V.; Wang,S.; Griesemer,S.B.; Bao,Y.; Sanders,R.; Zhdanov,S.; Kiryutin,B.; Lipman,D.J.; Tatusova,T.; St. George,K.
EPI_ISL_125866	Russian Federation	2009-Feb-20	A/Moscow/21/2009		Other Database Import	Siluyanova,E.V.; Alkhovskiy,S.V.; Burtseva,E.I.; Schevchenco,E.S.; Kolobukhina,L.V.; Shevchenko,E.S.; Shevchenco,E.S.; Baranov,V.I.
EPI_ISL_60919	Thailand	2009-Feb-21	A/SURAT THANI/72/2009	WHO National Influenza Centre, National Institute of Medical Research (NIMR)	WHO Collaborating Centre for Reference and Research on Influenza	Deng.Y; Iannello,P.; Ernest,J.; Caldwell,N.; Komadina,N.
EPI_ISL_188022	Thailand	2009-Feb-21	A/SURAT THANI/72/2009	WHO National Influenza Centre, National Institute of Medical Research (NIMR)	WHO Collaborating Centre for Reference and Research on Influenza	Deng.Y; Iannello,P.; Ernest,J.; Caldwell,N.; Komadina,N.
EPI_ISL_32291	United States	2009-Feb-22	A/New York/67/2009	New York State Department of Health	Centers for Disease Control and Prevention
EPI_ISL_32235	China	2009-Feb-22	A/Shanghai-Nanhui/146/2009	WHO Chinese National Influenza Center	Centers for Disease Control and Prevention
EPI_ISL_160987	United States	2009-Feb-22	A/New York/1190/2009		Other Database Import	Wentworth,D.E.; Halpin,R.A.; Lin,X.; Bera,J.; Akopov,A.; Ransier,A.; Mohan,M.; Fedorova,N.; Tsitrin,T.; Stockwell,T.; Amedeo,P.; Appalla,L.; Bishop,B.; Edworthy,P.; Gupta,N.; Hoover,J.; Katzel,D.; Li,K.; Schobel,S.; Shrivastava,S.; Thovarai,V.; Wang,S.; Griesemer,S.B.; Bao,Y.; Sanders,R.; Zhdanov,S.; Kiryutin,B.; Lipman,D.J.; Tatusova,T.; St. George,K.
EPI_ISL_34977	United States	2009-Feb-24	A/Texas/40/2009	Naval Health Research Center	Centers for Disease Control and Prevention
EPI_ISL_32293	United States	2009-Feb-24	A/Oregon/03/2009	Oregon Public Health Laboratory	Centers for Disease Control and Prevention
EPI_ISL_98978	United States	2009-Feb-24	A/Texas/40/2009	Naval Health Research Center	Centers for Disease Control and Prevention
EPI_ISL_160994	United States	2009-Feb-24	A/New York/1197/2009		Other Database Import	Wentworth,D.E.; Halpin,R.A.; Lin,X.; Bera,J.; Akopov,A.; Ransier,A.; Mohan,M.; Fedorova,N.; Tsitrin,T.; Stockwell,T.; Amedeo,P.; Appalla,L.; Bishop,B.; Edworthy,P.; Gupta,N.; Hoover,J.; Katzel,D.; Li,K.; Schobel,S.; Shrivastava,S.; Thovarai,V.; Wang,S.; Griesemer,S.B.; Bao,Y.; Sanders,R.; Zhdanov,S.; Kiryutin,B.; Lipman,D.J.; Tatusova,T.; St. George,K.
EPI_ISL_32261	United States	2009-Feb-25	A/Arizona/11/2009	Arizona Department of Health Services	Centers for Disease Control and Prevention
EPI_ISL_125867	Russian Federation	2009-Feb-25	A/Moscow/26/2009		Other Database Import	Siluyanova,E.V.; Alkhovskiy,S.V.; Burtseva,E.I.; Schevchenco,E.S.; Kolobukhina,L.V.; Shevchenko,E.S.; Shevchenco,E.S.; Baranov,V.I.
EPI_ISL_160988	United States	2009-Feb-25	A/New York/1191/2009		Other Database Import	Wentworth,D.E.; Halpin,R.A.; Lin,X.; Bera,J.; Akopov,A.; Ransier,A.; Mohan,M.; Fedorova,N.; Tsitrin,T.; Stockwell,T.; Amedeo,P.; Appalla,L.; Bishop,B.; Edworthy,P.; Gupta,N.; Hoover,J.; Katzel,D.; Li,K.; Schobel,S.; Shrivastava,S.; Thovarai,V.; Wang,S.; Griesemer,S.B.; Bao,Y.; Sanders,R.; Zhdanov,S.; Kiryutin,B.; Lipman,D.J.; Tatusova,T.; St. George,K.
EPI_ISL_61782	Albania	2009-Feb-26	A/Albania/250/2009	Institute of Public Health	National Institute for Medical Research
EPI_ISL_187205	Albania	2009-Feb-26	A/Albania/250/2009	Institute of Public Health	National Institute for Medical Research
EPI_ISL_32260	United States	2009-Feb-27	A/Arizona/08/2009	Arizona Department of Health Services	Centers for Disease Control and Prevention
EPI_ISL_89943	United States	2009-Feb-27	A/Boston/40/2009		Other Database Import	The NIAID Influenza Genome Sequencing Consortium
EPI_ISL_32288	United States	2009-Feb-28	A/New Hampshire/04/2009	New Hampshire Public Health Laboratories	Centers for Disease Control and Prevention
EPI_ISL_70658	Sweden	2009-Mar-01	A/Umea/3/2009	Swedish Institute for Infectious Disease Control	Swedish Institute for Infectious Disease Control
EPI_ISL_93656	United States	2009-Mar-01	A/Arizona/WRAIR1562P/2009		Other Database Import	Houng,H.-S.H.; Zhou,Y.; Li,T.; Gong,H.; Lyons,A.; Kuschner,R.
EPI_ISL_160989	United States	2009-Mar-01	A/New York/1192/2009		Other Database Import	Wentworth,D.E.; Halpin,R.A.; Lin,X.; Bera,J.; Akopov,A.; Ransier,A.; Mohan,M.; Fedorova,N.; Tsitrin,T.; Stockwell,T.; Amedeo,P.; Appalla,L.; Bishop,B.; Edworthy,P.; Gupta,N.; Hoover,J.; Katzel,D.; Li,K.; Schobel,S.; Shrivastava,S.; Thovarai,V.; Wang,S.; Griesemer,S.B.; Bao,Y.; Sanders,R.; Zhdanov,S.; Kiryutin,B.; Lipman,D.J.; Tatusova,T.; St. George,K.
EPI_ISL_61777	Russian Federation	2009-Mar-02	A/Kaliningrad/23/2009	Russian Academy of Medical Sciences	National Institute for Medical Research
EPI_ISL_160995	United States	2009-Mar-02	A/New York/1198/2009		Other Database Import	Wentworth,D.E.; Halpin,R.A.; Lin,X.; Bera,J.; Akopov,A.; Ransier,A.; Mohan,M.; Fedorova,N.; Tsitrin,T.; Stockwell,T.; Amedeo,P.; Appalla,L.; Bishop,B.; Edworthy,P.; Gupta,N.; Hoover,J.; Katzel,D.; Li,K.; Schobel,S.; Shrivastava,S.; Thovarai,V.; Wang,S.; Griesemer,S.B.; Bao,Y.; Sanders,R.; Zhdanov,S.; Kiryutin,B.; Lipman,D.J.; Tatusova,T.; St. George,K.
EPI_ISL_34955	China	2009-Mar-03	A/Fujian-Tongan/142/2009	WHO Chinese National Influenza Center	Centers for Disease Control and Prevention
EPI_ISL_32303	United States	2009-Mar-03	A/Washington/05/2009	Washington State Public Health Laboratory	Centers for Disease Control and Prevention
EPI_ISL_32283	United States	2009-Mar-03	A/Montana/04/2009	Montana Public Health Laboratory	Centers for Disease Control and Prevention
EPI_ISL_32238	China	2009-Mar-03	A/Tianjin-Hongqiao/141/2009	WHO Chinese National Influenza Center	Centers for Disease Control and Prevention
EPI_ISL_32219	Canada	2009-Mar-03	A/Quebec/RV1069/2009	National Microbiology Laboratory, Health Canada	Centers for Disease Control and Prevention
EPI_ISL_187006	United States	2009-Mar-03	A/Montana/04/2009	Montana Public Health Laboratory	Centers for Disease Control and Prevention
EPI_ISL_187527	United States	2009-Mar-03	A/Washington/05/2009	Washington State Public Health Laboratory	Centers for Disease Control and Prevention
EPI_ISL_98968	United States	2009-Mar-03	A/Montana/04/2009	Montana Public Health Laboratory	Centers for Disease Control and Prevention
EPI_ISL_61763	Moldova, Republic of	2009-Mar-04	A/Moldova/169/2009	National Centre for Preventive Medicine	National Institute for Medical Research
EPI_ISL_61762	Moldova, Republic of	2009-Mar-04	A/Moldova/167/2009	National Centre for Preventive Medicine	National Institute for Medical Research
EPI_ISL_32298	United States	2009-Mar-04	A/Texas/03/2009	Texas Department of State Health Services-Laboratory Services	Centers for Disease Control and Prevention
EPI_ISL_185813	Moldova, Republic of	2009-Mar-04	A/Moldova/167/2009	National Centre for Preventive Medicine	National Institute for Medical Research
EPI_ISL_185146	Moldova, Republic of	2009-Mar-04	A/Moldova/169/2009	National Centre for Preventive Medicine	National Institute for Medical Research
EPI_ISL_31054	Philippines	2009-Mar-05	A/Philippines/16/2009	Research Institute of Tropical Medicine	WHO Collaborating Centre for Reference and Research on Influenza
EPI_ISL_31053	Philippines	2009-Mar-05	A/Philippines/5/2009	Research Institute of Tropical Medicine	WHO Collaborating Centre for Reference and Research on Influenza
EPI_ISL_86940	Philippines	2009-Mar-05	A/Philippines/16/2009	Research Institute of Tropical Medicine	WHO Collaborating Centre for Reference and Research on Influenza
EPI_ISL_187715	Philippines	2009-Mar-05	A/Philippines/16/2009	Research Institute of Tropical Medicine	WHO Collaborating Centre for Reference and Research on Influenza
EPI_ISL_208773	Thailand	2009-Mar-06	A/Thailand/KS08239/2009		Other Database Import	Khemnu,N.; Gaywee,J.; Bodhidatta,L.; Wacharapluesadee,S.; Sirisopana,N.; Swierczewski,B.E.; Mason,C.J.
EPI_ISL_32295	United States	2009-Mar-08	A/Pennsylvania/05/2009	Pennsylvania Department of Health	Centers for Disease Control and Prevention
EPI_ISL_93877	China	2009-Mar-08	A/Hong Kong/H090-763-V2		Other Database Import	Poon,L.L.M.; Chan,K.H.; Chu,D.K.W.; Fung,C.C.Y.; Cheng,C.K.Y.; Ip,D.K.M.; Leung,G.M.; Peiris,J.S.M.; Cowling,B.J.
EPI_ISL_93874	China	2009-Mar-08	A/Hong Kong/H090-769-V1		Other Database Import	Poon,L.L.M.; Chan,K.H.; Chu,D.K.W.; Fung,C.C.Y.; Cheng,C.K.Y.; Ip,D.K.M.; Leung,G.M.; Peiris,J.S.M.; Cowling,B.J.
EPI_ISL_93873	China	2009-Mar-08	A/Hong Kong/H090-770-V1		Other Database Import	Poon,L.L.M.; Chan,K.H.; Chu,D.K.W.; Fung,C.C.Y.; Cheng,C.K.Y.; Ip,D.K.M.; Leung,G.M.; Peiris,J.S.M.; Cowling,B.J.
EPI_ISL_34975	United States	2009-Mar-09	A/Washington/19/2009	Washington State Public Health Laboratory	Centers for Disease Control and Prevention
EPI_ISL_34964	United States	2009-Mar-09	A/South Carolina/14/2009	U.S. Air Force School of Aerospace Medicine	Centers for Disease Control and Prevention
EPI_ISL_32250	Mexico	2009-Mar-11	A/Mexico/2779/2009	Laboratorio de Virus Respiratorio	Centers for Disease Control and Prevention
EPI_ISL_34959	Ukraine	2009-Mar-12	A/Kiev/67/2009	Institute of Epidemiology and Infectious Diseases AMS of Ukraine	Centers for Disease Control and Prevention
EPI_ISL_32236	China	2009-Mar-12	A/Shanghai-Nanhui/190/2009	WHO Chinese National Influenza Center	Centers for Disease Control and Prevention
EPI_ISL_186364	Ukraine	2009-Mar-12	A/Kiev/67/2009	Institute of Epidemiology and Infectious Diseases AMS of Ukraine	Centers for Disease Control and Prevention
EPI_ISL_32274	United States	2009-Mar-14	A/Idaho/04/2009	State of Idaho Bureau of Laboratories	Centers for Disease Control and Prevention
EPI_ISL_188178	United States	2009-Mar-14	A/Idaho/04/2009	State of Idaho Bureau of Laboratories	Centers for Disease Control and Prevention
EPI_ISL_32306	United States	2009-Mar-16	A/Washington/16/2009	Seattle & King County Public Health Lab	Centers for Disease Control and Prevention
EPI_ISL_160991	United States	2009-Mar-16	A/New York/1194/2009		Other Database Import	Wentworth,D.E.; Halpin,R.A.; Lin,X.; Bera,J.; Akopov,A.; Ransier,A.; Mohan,M.; Fedorova,N.; Tsitrin,T.; Stockwell,T.; Amedeo,P.; Appalla,L.; Bishop,B.; Edworthy,P.; Gupta,N.; Hoover,J.; Katzel,D.; Li,K.; Schobel,S.; Shrivastava,S.; Thovarai,V.; Wang,S.; Griesemer,S.B.; Bao,Y.; Sanders,R.; Zhdanov,S.; Kiryutin,B.; Lipman,D.J.; Tatusova,T.; St. George,K.
EPI_ISL_160990	United States	2009-Mar-16	A/New York/1193/2009		Other Database Import	Wentworth,D.E.; Halpin,R.A.; Lin,X.; Bera,J.; Akopov,A.; Ransier,A.; Mohan,M.; Fedorova,N.; Tsitrin,T.; Stockwell,T.; Amedeo,P.; Appalla,L.; Bishop,B.; Edworthy,P.; Gupta,N.; Hoover,J.; Katzel,D.; Li,K.; Schobel,S.; Shrivastava,S.; Thovarai,V.; Wang,S.; Griesemer,S.B.; Bao,Y.; Sanders,R.; Zhdanov,S.; Kiryutin,B.; Lipman,D.J.; Tatusova,T.; St. George,K.
EPI_ISL_32299	United States	2009-Mar-18	A/Texas/18/2009	Texas Department of State Health Services-Laboratory Services	Centers for Disease Control and Prevention
EPI_ISL_60839	Hong Kong (SAR)	2009-Mar-24	A/Hong Kong/1952/2009	Government Virus Unit	National Institute for Medical Research
EPI_ISL_60839	Hong Kong (SAR)	2009-Mar-24	A/Hong Kong/1952/2009	Government Virus Unit	National Institute for Medical Research
EPI_ISL_185209	Hong Kong (SAR)	2009-Mar-24	A/Hong Kong/1952/2009	Government Virus Unit	National Institute for Medical Research
EPI_ISL_34958	Ukraine	2009-Mar-25	A/Ukraine/96/2009	Institute of Epidemiology and Infectious Diseases AMS of Ukraine	Centers for Disease Control and Prevention
EPI_ISL_185289	Ukraine	2009-Mar-25	A/Ukraine/96/2009	Institute of Epidemiology and Infectious Diseases AMS of Ukraine	Centers for Disease Control and Prevention
EPI_ISL_31056	Singapore	2009-Mar-27	A/Singapore/39/2009	National University Hospital	WHO Collaborating Centre for Reference and Research on Influenza
EPI_ISL_186857	Singapore	2009-Mar-27	A/Singapore/39/2009	National University Hospital	WHO Collaborating Centre for Reference and Research on Influenza
EPI_ISL_32267	United States	2009-Mar-28	A/Hawaii/06/2009	State of Hawaii Department of Health	Centers for Disease Control and Prevention
EPI_ISL_60921	Malaysia	2009-Mar-30	A/MALAYSIA/542/2009	Institut Penyelidikan Perubatan	WHO Collaborating Centre for Reference and Research on Influenza	Deng.Y; Iannello,P.; Ernest,J.; Caldwell,N.; Komadina,N.
EPI_ISL_32304	United States	2009-Mar-30	A/Washington/06/2009	Washington State Public Health Laboratory	Centers for Disease Control and Prevention
EPI_ISL_32268	United States	2009-Mar-30	A/Hawaii/07/2009	State of Hawaii Department of Health	Centers for Disease Control and Prevention
EPI_ISL_32253	Russian Federation	2009-Mar-30	A/St. Petersburg/92/2009	Russian Academy of Medical Sciences	Centers for Disease Control and Prevention
EPI_ISL_77757	United States	2009-Mar-30	A/California/VRDL262/2009		Other Database Import	The NIAID Influenza Genome Sequencing Consortium
EPI_ISL_98975	United States	2009-Mar-30	A/Hawaii/07/2009	State of Hawaii Department of Health	Centers for Disease Control and Prevention
EPI_ISL_186930	United States	2009-Mar-30	A/Washington/06/2009	Washington State Public Health Laboratory	Centers for Disease Control and Prevention
EPI_ISL_34961	Kenya	2009-Apr-01	A/Kenya/1270/2009	CDC-Kenya	Centers for Disease Control and Prevention
EPI_ISL_77759	United States	2009-Apr-01	A/California/VRDL265/2009		Other Database Import	The NIAID Influenza Genome Sequencing Consortium
EPI_ISL_89944	United States	2009-Apr-01	A/Boston/73/2009		Other Database Import	The NIAID Influenza Genome Sequencing Consortium
EPI_ISL_144598	Mexico	2009-Apr-01	A/Mexico/24008/2009		Other Database Import	Wentworth,D.E.; Dugan,V.; Halpin,R.; Lin,X.; Bera,J.; Wester,E.; Ghedin,E.; Fedorova,N.; Tsitrin,T.; Stockwell,T.; Amedeo,P.; Bishop,B.; Edworthy,P.; Gupta,N.; Katzel,D.; Li,K.; Schobel,S.; Shrivastava,S.; Thovarai,V.; Wang,S.; Noyola,D.E.; Comas-Garcia,A.; Garcia-Sepulveda,C.A.; Ochoa-Perez,U.; Godoy-Lozano,E.; Contreras-Trevino,H.I.; Aranda-Romo,S.; Durham-Gonzalez,A.; Contreras-Vidales,S.; Her…
EPI_ISL_150394	United States	2009-Apr-01	A/Texas/90/2009		Other Database Import
EPI_ISL_60742	Ukraine	2009-Apr-02	A/Ukraine/110/2009	Institute of Epidemiology and Infectious Diseases AMS of Ukraine	Centers for Disease Control and Prevention
EPI_ISL_187993	Ukraine	2009-Apr-02	A/Ukraine/110/2009	Institute of Epidemiology and Infectious Diseases AMS of Ukraine	Centers for Disease Control and Prevention
EPI_ISL_60757	United States	2009-Apr-03	A/Alaska/24/2009	Alaska State Virology Lab	Centers for Disease Control and Prevention
EPI_ISL_136580	United States	2009-Apr-03	A/Alaska/24/2009	Alaska State Virology Lab	Centers for Disease Control and Prevention
EPI_ISL_60840	Hong Kong (SAR)	2009-Apr-04	A/Hong Kong/1985/2009	Government Virus Unit	National Institute for Medical Research
EPI_ISL_60743	Ukraine	2009-Apr-04	A/Donetsk/248/2009	Institute of Epidemiology and Infectious Diseases AMS of Ukraine	Centers for Disease Control and Prevention
EPI_ISL_187774	Ukraine	2009-Apr-04	A/Donetsk/248/2009	Institute of Epidemiology and Infectious Diseases AMS of Ukraine	Centers for Disease Control and Prevention
EPI_ISL_32231	China	2009-Apr-05	A/Hong Kong/2008/2009	Government Virus Unit	Centers for Disease Control and Prevention
EPI_ISL_93799	China	2009-Apr-05	A/Guangdong/423/2009		Other Database Import	Huang,P.; Liang,L.
EPI_ISL_187739	China	2009-Apr-05	A/Hong Kong/2008/2009	Government Virus Unit	Centers for Disease Control and Prevention
EPI_ISL_61776	Russian Federation	2009-Apr-06	A/St. Petersburg/124/2009	Russian Academy of Medical Sciences	National Institute for Medical Research
EPI_ISL_32305	United States	2009-Apr-06	A/Washington/15/2009	Washington State Public Health Laboratory	Centers for Disease Control and Prevention
EPI_ISL_186237	United States	2009-Apr-06	A/Washington/15/2009	Washington State Public Health Laboratory	Centers for Disease Control and Prevention
EPI_ISL_93918	China	2009-Apr-07	A/Hong Kong/H090-669-V1		Other Database Import	Poon,L.L.M.; Chan,K.H.; Chu,D.K.W.; Fung,C.C.Y.; Cheng,C.K.Y.; Ip,D.K.M.; Leung,G.M.; Peiris,J.S.M.; Cowling,B.J.
EPI_ISL_103759	China	2009-Apr-07	A/Hong Kong/2000/2009	Government Virus Unit	Centers for Disease Control and Prevention
EPI_ISL_186975	China	2009-Apr-07	A/Hong Kong/2000/2009	Government Virus Unit	Centers for Disease Control and Prevention
EPI_ISL_60911	Malaysia	2009-Apr-08	A/MALAYSIA/614/2009	Institut Penyelidikan Perubatan	WHO Collaborating Centre for Reference and Research on Influenza	Deng.Y; Iannello,P.; Ernest,J.; Caldwell,N.; Komadina,N.
EPI_ISL_32286	United States	2009-Apr-08	A/Nevada/06/2009	Nevada State Health Laboratory	Centers for Disease Control and Prevention
EPI_ISL_77955	Korea, Republic of	2009-Apr-09	A/Korea/WRAIR1038P/2009		Other Database Import	Houng,H.-S.; Zhou,Y.; Lyons,A.; Kuschner,R.A.
EPI_ISL_60758	United States	2009-Apr-15	A/Alaska/29/2009	Alaska State Virology Lab	Centers for Disease Control and Prevention
EPI_ISL_32271	United States	2009-Apr-15	A/Hawaii/14/2009	State of Hawaii Department of Health	Centers for Disease Control and Prevention
EPI_ISL_98977	United States	2009-Apr-15	A/Alaska/29/2009	Alaska State Virology Lab	Centers for Disease Control and Prevention
EPI_ISL_98976	United States	2009-Apr-15	A/Alaska/29/2009	Alaska State Virology Lab	Centers for Disease Control and Prevention
EPI_ISL_136581	United States	2009-Apr-15	A/Alaska/29/2009	Alaska State Virology Lab	Centers for Disease Control and Prevention
EPI_ISL_187930	United States	2009-Apr-15	A/Alaska/29/2009	Alaska State Virology Lab	Centers for Disease Control and Prevention
EPI_ISL_77847	United States	2009-Apr-25	A/California/VRDL384/2009		Other Database Import	The NIAID Influenza Genome Sequencing Consortium
EPI_ISL_77631	United States	2009-Apr-25	A/California/VRDL374/2009		Other Database Import	The NIAID Influenza Genome Sequencing Consortium
EPI_ISL_77628	United States	2009-Apr-25	A/California/VRDL367/2009		Other Database Import	The NIAID Influenza Genome Sequencing Consortium
EPI_ISL_76118	United States	2009-Apr-26	A/California/VRDL136/2009		Other Database Import	The NIAID Influenza Genome Sequencing Consortium
EPI_ISL_62482	United States	2009-Apr-26	A/New York/1685/2009		Other Database Import	The NIAID Influenza Genome Sequencing Consortium
EPI_ISL_80059	United States	2009-Apr-26	A/California/VRDL386/2009		Other Database Import	The NIAID Influenza Genome Sequencing Consortium
EPI_ISL_80058	United States	2009-Apr-26	A/California/VRDL385/2009		Other Database Import	The NIAID Influenza Genome Sequencing Consortium
EPI_ISL_77849	United States	2009-Apr-26	A/California/VRDL390/2009		Other Database Import	The NIAID Influenza Genome Sequencing Consortium
EPI_ISL_77846	United States	2009-Apr-26	A/California/VRDL383/2009		Other Database Import	The NIAID Influenza Genome Sequencing Consortium
EPI_ISL_76124	United States	2009-Apr-27	A/California/VRDL145/2009		Other Database Import	The NIAID Influenza Genome Sequencing Consortium
EPI_ISL_76123	United States	2009-Apr-27	A/California/VRDL144/2009		Other Database Import	The NIAID Influenza Genome Sequencing Consortium
EPI_ISL_76122	United States	2009-Apr-27	A/California/VRDL143/2009		Other Database Import	The NIAID Influenza Genome Sequencing Consortium
EPI_ISL_76119	United States	2009-Apr-27	A/California/VRDL138/2009		Other Database Import	The NIAID Influenza Genome Sequencing Consortium
EPI_ISL_62514	United States	2009-Apr-27	A/New York/3297/2009		Other Database Import	The NIAID Influenza Genome Sequencing Consortium
EPI_ISL_62511	United States	2009-Apr-27	A/New York/3274/2009		Other Database Import	The NIAID Influenza Genome Sequencing Consortium
EPI_ISL_62494	United States	2009-Apr-27	A/New York/3079/2009		Other Database Import	The NIAID Influenza Genome Sequencing Consortium
EPI_ISL_62489	United States	2009-Apr-27	A/New York/3060/2009		Other Database Import	The NIAID Influenza Genome Sequencing Consortium
EPI_ISL_62486	United States	2009-Apr-27	A/New York/3018/2009		Other Database Import	The NIAID Influenza Genome Sequencing Consortium
EPI_ISL_62485	United States	2009-Apr-27	A/New York/3011/2009		Other Database Import	The NIAID Influenza Genome Sequencing Consortium
EPI_ISL_62481	United States	2009-Apr-27	A/New York/1671/2009		Other Database Import	The NIAID Influenza Genome Sequencing Consortium
EPI_ISL_62480	United States	2009-Apr-27	A/New York/1670/2009		Other Database Import	The NIAID Influenza Genome Sequencing Consortium
EPI_ISL_77848	United States	2009-Apr-27	A/California/VRDL387/2009		Other Database Import	The NIAID Influenza Genome Sequencing Consortium
EPI_ISL_77845	United States	2009-Apr-27	A/California/VRDL381/2009		Other Database Import	The NIAID Influenza Genome Sequencing Consortium
EPI_ISL_77840	United States	2009-Apr-27	A/California/VRDL207/2009		Other Database Import	The NIAID Influenza Genome Sequencing Consortium
EPI_ISL_77829	United States	2009-Apr-27	A/California/VRDL183/2009		Other Database Import	The NIAID Influenza Genome Sequencing Consortium
EPI_ISL_77751	United States	2009-Apr-27	A/California/VRDL248/2009		Other Database Import	The NIAID Influenza Genome Sequencing Consortium
EPI_ISL_77632	United States	2009-Apr-27	A/California/VRDL375/2009		Other Database Import	The NIAID Influenza Genome Sequencing Consortium
EPI_ISL_77630	United States	2009-Apr-27	A/California/VRDL373/2009		Other Database Import	The NIAID Influenza Genome Sequencing Consortium
EPI_ISL_77629	United States	2009-Apr-27	A/California/VRDL368/2009		Other Database Import	The NIAID Influenza Genome Sequencing Consortium
EPI_ISL_77607	United States	2009-Apr-27	A/California/VRDL176/2009		Other Database Import	The NIAID Influenza Genome Sequencing Consortium
EPI_ISL_89946	United States	2009-Apr-27	A/Boston/99/2009		Other Database Import	The NIAID Influenza Genome Sequencing Consortium
EPI_ISL_144611	Mexico	2009-Apr-27	A/Mexico/24025/2009		Other Database Import	Wentworth,D.E.; Dugan,V.; Halpin,R.; Lin,X.; Bera,J.; Wester,E.; Ghedin,E.; Fedorova,N.; Tsitrin,T.; Stockwell,T.; Amedeo,P.; Bishop,B.; Edworthy,P.; Gupta,N.; Katzel,D.; Li,K.; Schobel,S.; Shrivastava,S.; Thovarai,V.; Wang,S.; Noyola,D.E.; Comas-Garcia,A.; Garcia-Sepulveda,C.A.; Ochoa-Perez,U.; Godoy-Lozano,E.; Contreras-Trevino,H.I.; Aranda-Romo,S.; Durham-Gonzalez,A.; Contreras-Vidales,S.; Her…
EPI_ISL_76983	United States	2009-Apr-28	A/California/VRDL302/2009		Other Database Import	The NIAID Influenza Genome Sequencing Consortium
EPI_ISL_76748	United States	2009-Apr-28	A/California/VRDL156/2009		Other Database Import	The NIAID Influenza Genome Sequencing Consortium
EPI_ISL_76126	United States	2009-Apr-28	A/California/VRDL147/2009		Other Database Import	The NIAID Influenza Genome Sequencing Consortium
EPI_ISL_71882	United States	2009-Apr-28	A/New York/3061/2009		Other Database Import	The NIAID Influenza Genome Sequencing Consortium
EPI_ISL_62517	United States	2009-Apr-28	A/New York/3317/2009		Other Database Import	The NIAID Influenza Genome Sequencing Consortium
EPI_ISL_62499	United States	2009-Apr-28	A/New York/3127/2009		Other Database Import	The NIAID Influenza Genome Sequencing Consortium
EPI_ISL_62497	United States	2009-Apr-28	A/New York/3103/2009		Other Database Import	The NIAID Influenza Genome Sequencing Consortium
EPI_ISL_62493	United States	2009-Apr-28	A/New York/3078/2009		Other Database Import	The NIAID Influenza Genome Sequencing Consortium
EPI_ISL_62492	United States	2009-Apr-28	A/New York/3066/2009		Other Database Import	The NIAID Influenza Genome Sequencing Consortium
EPI_ISL_62491	United States	2009-Apr-28	A/New York/3064/2009		Other Database Import	The NIAID Influenza Genome Sequencing Consortium
EPI_ISL_62490	United States	2009-Apr-28	A/New York/3062/2009		Other Database Import	The NIAID Influenza Genome Sequencing Consortium
EPI_ISL_62487	United States	2009-Apr-28	A/New York/3051/2009		Other Database Import	The NIAID Influenza Genome Sequencing Consortium
EPI_ISL_62484	United States	2009-Apr-28	A/New York/3006/2009		Other Database Import	The NIAID Influenza Genome Sequencing Consortium
EPI_ISL_33596	Australia	2009-Apr-28	A/Brisbane/53/2009	Queensland Health Scientific Services	WHO Collaborating Centre for Reference and Research on Influenza
EPI_ISL_32243	Jamaica	2009-Apr-28	A/Jamaica/2970/2009	Caribbean Epidemiology Center	Centers for Disease Control and Prevention
EPI_ISL_87802	United States	2009-Apr-28	A/New York/3318/2009		Other Database Import	The NIAID Influenza Genome Sequencing Consortium
EPI_ISL_77851	United States	2009-Apr-28	A/California/VRDL392/2009		Other Database Import	The NIAID Influenza Genome Sequencing Consortium
EPI_ISL_77850	United States	2009-Apr-28	A/California/VRDL391/2009		Other Database Import	The NIAID Influenza Genome Sequencing Consortium
EPI_ISL_77842	United States	2009-Apr-28	A/California/VRDL210/2009		Other Database Import	The NIAID Influenza Genome Sequencing Consortium
EPI_ISL_77838	United States	2009-Apr-28	A/California/VRDL204/2009		Other Database Import	The NIAID Influenza Genome Sequencing Consortium
EPI_ISL_77837	United States	2009-Apr-28	A/California/VRDL203/2009		Other Database Import	The NIAID Influenza Genome Sequencing Consortium
EPI_ISL_77835	United States	2009-Apr-28	A/California/VRDL199/2009		Other Database Import	The NIAID Influenza Genome Sequencing Consortium
EPI_ISL_77834	United States	2009-Apr-28	A/California/VRDL198/2009		Other Database Import	The NIAID Influenza Genome Sequencing Consortium
EPI_ISL_77832	United States	2009-Apr-28	A/California/VRDL187/2009		Other Database Import	The NIAID Influenza Genome Sequencing Consortium
EPI_ISL_77830	United States	2009-Apr-28	A/California/VRDL184/2009		Other Database Import	The NIAID Influenza Genome Sequencing Consortium
EPI_ISL_77828	United States	2009-Apr-28	A/California/VRDL181/2009		Other Database Import	The NIAID Influenza Genome Sequencing Consortium
EPI_ISL_77827	United States	2009-Apr-28	A/California/VRDL178/2009		Other Database Import	The NIAID Influenza Genome Sequencing Consortium
EPI_ISL_77793	United States	2009-Apr-28	A/California/VRDL394/2009		Other Database Import	The NIAID Influenza Genome Sequencing Consortium
EPI_ISL_77745	United States	2009-Apr-28	A/California/VRDL216/2009		Other Database Import	The NIAID Influenza Genome Sequencing Consortium
EPI_ISL_77743	United States	2009-Apr-28	A/California/VRDL211/2009		Other Database Import	The NIAID Influenza Genome Sequencing Consortium
EPI_ISL_77741	United States	2009-Apr-28	A/California/VRDL173/2009		Other Database Import	The NIAID Influenza Genome Sequencing Consortium
EPI_ISL_77740	United States	2009-Apr-28	A/California/VRDL172/2009		Other Database Import	The NIAID Influenza Genome Sequencing Consortium
EPI_ISL_77739	United States	2009-Apr-28	A/California/VRDL170/2009		Other Database Import	The NIAID Influenza Genome Sequencing Consortium
EPI_ISL_77738	United States	2009-Apr-28	A/California/VRDL169/2009		Other Database Import	The NIAID Influenza Genome Sequencing Consortium
EPI_ISL_77736	United States	2009-Apr-28	A/California/VRDL166/2009		Other Database Import	The NIAID Influenza Genome Sequencing Consortium
EPI_ISL_77734	United States	2009-Apr-28	A/California/VRDL164/2009		Other Database Import	The NIAID Influenza Genome Sequencing Consortium
EPI_ISL_77733	United States	2009-Apr-28	A/California/VRDL161/2009		Other Database Import	The NIAID Influenza Genome Sequencing Consortium
EPI_ISL_77732	United States	2009-Apr-28	A/California/VRDL160/2009		Other Database Import	The NIAID Influenza Genome Sequencing Consortium
EPI_ISL_77731	United States	2009-Apr-28	A/California/VRDL159/2009		Other Database Import	The NIAID Influenza Genome Sequencing Consortium
EPI_ISL_77608	United States	2009-Apr-28	A/California/VRDL177/2009		Other Database Import	The NIAID Influenza Genome Sequencing Consortium
EPI_ISL_91036	United States	2009-Apr-28	A/California/VRDL182/2009		Other Database Import	The NIAID Influenza Genome Sequencing Consortium
EPI_ISL_187908	Australia	2009-Apr-28	A/Brisbane/53/2009	Queensland Health Scientific Services	WHO Collaborating Centre for Reference and Research on Influenza
EPI_ISL_76980	United States	2009-Apr-29	A/California/VRDL241/2009		Other Database Import	The NIAID Influenza Genome Sequencing Consortium
EPI_ISL_62510	United States	2009-Apr-29	A/New York/3273/2009		Other Database Import	The NIAID Influenza Genome Sequencing Consortium
EPI_ISL_62509	United States	2009-Apr-29	A/New York/3272/2009		Other Database Import	The NIAID Influenza Genome Sequencing Consortium
EPI_ISL_62502	United States	2009-Apr-29	A/New York/3139/2009		Other Database Import	The NIAID Influenza Genome Sequencing Consortium
EPI_ISL_62498	United States	2009-Apr-29	A/New York/3104/2009		Other Database Import	The NIAID Influenza Genome Sequencing Consortium
EPI_ISL_77852	United States	2009-Apr-29	A/California/VRDL393/2009		Other Database Import	The NIAID Influenza Genome Sequencing Consortium
EPI_ISL_77843	United States	2009-Apr-29	A/California/VRDL246/2009		Other Database Import	The NIAID Influenza Genome Sequencing Consortium
EPI_ISL_77841	United States	2009-Apr-29	A/California/VRDL208/2009		Other Database Import	The NIAID Influenza Genome Sequencing Consortium
EPI_ISL_77839	United States	2009-Apr-29	A/California/VRDL205/2009		Other Database Import	The NIAID Influenza Genome Sequencing Consortium
EPI_ISL_77836	United States	2009-Apr-29	A/California/VRDL201/2009		Other Database Import	The NIAID Influenza Genome Sequencing Consortium
EPI_ISL_77833	United States	2009-Apr-29	A/California/VRDL196/2009		Other Database Import	The NIAID Influenza Genome Sequencing Consortium
EPI_ISL_77831	United States	2009-Apr-29	A/California/VRDL185/2009		Other Database Import	The NIAID Influenza Genome Sequencing Consortium
EPI_ISL_77772	United States	2009-Apr-29	A/California/VRDL308/2009		Other Database Import	The NIAID Influenza Genome Sequencing Consortium
EPI_ISL_77754	United States	2009-Apr-29	A/California/VRDL259/2009		Other Database Import	The NIAID Influenza Genome Sequencing Consortium
EPI_ISL_77752	United States	2009-Apr-29	A/California/VRDL250/2009		Other Database Import	The NIAID Influenza Genome Sequencing Consortium
EPI_ISL_77750	United States	2009-Apr-29	A/California/VRDL247/2009		Other Database Import	The NIAID Influenza Genome Sequencing Consortium
EPI_ISL_77749	United States	2009-Apr-29	A/California/VRDL243/2009		Other Database Import	The NIAID Influenza Genome Sequencing Consortium
EPI_ISL_77748	United States	2009-Apr-29	A/California/VRDL233/2009		Other Database Import	The NIAID Influenza Genome Sequencing Consortium
EPI_ISL_77746	United States	2009-Apr-29	A/California/VRDL230/2009		Other Database Import	The NIAID Influenza Genome Sequencing Consortium
EPI_ISL_77744	United States	2009-Apr-29	A/California/VRDL212/2009		Other Database Import	The NIAID Influenza Genome Sequencing Consortium
EPI_ISL_77742	United States	2009-Apr-29	A/California/VRDL188/2009		Other Database Import	The NIAID Influenza Genome Sequencing Consortium
EPI_ISL_77737	United States	2009-Apr-29	A/California/VRDL168/2009		Other Database Import	The NIAID Influenza Genome Sequencing Consortium
EPI_ISL_77735	United States	2009-Apr-29	A/California/VRDL165/2009		Other Database Import	The NIAID Influenza Genome Sequencing Consortium
EPI_ISL_91041	United States	2009-Apr-29	A/California/VRDL255/2009		Other Database Import	The NIAID Influenza Genome Sequencing Consortium
EPI_ISL_91040	United States	2009-Apr-29	A/California/VRDL242/2009		Other Database Import	The NIAID Influenza Genome Sequencing Consortium
EPI_ISL_91039	United States	2009-Apr-29	A/California/VRDL197/2009		Other Database Import	The NIAID Influenza Genome Sequencing Consortium
EPI_ISL_76982	United States	2009-Apr-30	A/California/VRDL296/2009		Other Database Import	The NIAID Influenza Genome Sequencing Consortium
EPI_ISL_62503	United States	2009-Apr-30	A/New York/3143/2009		Other Database Import	The NIAID Influenza Genome Sequencing Consortium
EPI_ISL_62495	United States	2009-Apr-30	A/New York/3087/2009		Other Database Import	The NIAID Influenza Genome Sequencing Consortium
EPI_ISL_77844	United States	2009-Apr-30	A/California/VRDL269/2009		Other Database Import	The NIAID Influenza Genome Sequencing Consortium
EPI_ISL_77774	United States	2009-Apr-30	A/California/VRDL310/2009		Other Database Import	The NIAID Influenza Genome Sequencing Consortium
EPI_ISL_77770	United States	2009-Apr-30	A/California/VRDL294/2009		Other Database Import	The NIAID Influenza Genome Sequencing Consortium
EPI_ISL_77769	United States	2009-Apr-30	A/California/VRDL293/2009		Other Database Import	The NIAID Influenza Genome Sequencing Consortium
EPI_ISL_77768	United States	2009-Apr-30	A/California/VRDL285/2009		Other Database Import	The NIAID Influenza Genome Sequencing Consortium
EPI_ISL_77767	United States	2009-Apr-30	A/California/VRDL279/2009		Other Database Import	The NIAID Influenza Genome Sequencing Consortium
EPI_ISL_77766	United States	2009-Apr-30	A/California/VRDL278/2009		Other Database Import	The NIAID Influenza Genome Sequencing Consortium
EPI_ISL_77765	United States	2009-Apr-30	A/California/VRDL277/2009		Other Database Import	The NIAID Influenza Genome Sequencing Consortium
EPI_ISL_77764	United States	2009-Apr-30	A/California/VRDL274/2009		Other Database Import	The NIAID Influenza Genome Sequencing Consortium
EPI_ISL_77763	United States	2009-Apr-30	A/California/VRDL272/2009		Other Database Import	The NIAID Influenza Genome Sequencing Consortium
EPI_ISL_77762	United States	2009-Apr-30	A/California/VRDL271/2009		Other Database Import	The NIAID Influenza Genome Sequencing Consortium
EPI_ISL_77761	United States	2009-Apr-30	A/California/VRDL268/2009		Other Database Import	The NIAID Influenza Genome Sequencing Consortium
EPI_ISL_77760	United States	2009-Apr-30	A/California/VRDL266/2009		Other Database Import	The NIAID Influenza Genome Sequencing Consortium
EPI_ISL_77758	United States	2009-Apr-30	A/California/VRDL263/2009		Other Database Import	The NIAID Influenza Genome Sequencing Consortium
EPI_ISL_77753	United States	2009-Apr-30	A/California/VRDL253/2009		Other Database Import	The NIAID Influenza Genome Sequencing Consortium
EPI_ISL_77747	United States	2009-Apr-30	A/California/VRDL231/2009		Other Database Import	The NIAID Influenza Genome Sequencing Consortium
EPI_ISL_77609	United States	2009-Apr-30	A/California/VRDL286/2009		Other Database Import	The NIAID Influenza Genome Sequencing Consortium
EPI_ISL_76986	United States	2009-May-01	A/California/VRDL314/2009		Other Database Import	The NIAID Influenza Genome Sequencing Consortium
EPI_ISL_76981	United States	2009-May-01	A/California/VRDL291/2009		Other Database Import	The NIAID Influenza Genome Sequencing Consortium
EPI_ISL_71883	United States	2009-May-01	A/New York/3316/2009		Other Database Import	The NIAID Influenza Genome Sequencing Consortium
EPI_ISL_66624	United States	2009-May-01	A/Washington/55/2009	Washington State Public Health Laboratory	Centers for Disease Control and Prevention
EPI_ISL_66622	United States	2009-May-01	A/Washington/53/2009	Washington State Public Health Laboratory	Centers for Disease Control and Prevention
EPI_ISL_62508	United States	2009-May-01	A/New York/3164/2009		Other Database Import	The NIAID Influenza Genome Sequencing Consortium
EPI_ISL_62504	United States	2009-May-01	A/New York/3146/2009		Other Database Import	The NIAID Influenza Genome Sequencing Consortium
EPI_ISL_60746	United States	2009-May-01	A/Georgia/06/2009	Georgia Public Health Laboratory	Centers for Disease Control and Prevention
EPI_ISL_34966	United States	2009-May-01	A/Colombia/227/2009	Instituto Nacional de Salud de Columbia	Centers for Disease Control and Prevention
EPI_ISL_34965	United States	2009-May-01	A/Colombia/227/2009	Instituto Nacional de Salud de Columbia	Centers for Disease Control and Prevention
EPI_ISL_77777	United States	2009-May-01	A/California/VRDL315/2009		Other Database Import	The NIAID Influenza Genome Sequencing Consortium
EPI_ISL_77776	United States	2009-May-01	A/California/VRDL313/2009		Other Database Import	The NIAID Influenza Genome Sequencing Consortium
EPI_ISL_77775	United States	2009-May-01	A/California/VRDL312/2009		Other Database Import	The NIAID Influenza Genome Sequencing Consortium
EPI_ISL_77771	United States	2009-May-01	A/California/VRDL305/2009		Other Database Import	The NIAID Influenza Genome Sequencing Consortium
EPI_ISL_77755	United States	2009-May-01	A/California/VRDL260/2009		Other Database Import	The NIAID Influenza Genome Sequencing Consortium
EPI_ISL_93646	United States	2009-May-01	A/Colorado/WRAIR1246P/2009		Other Database Import	Houng,H.-S.H.; Zhou,Y.; Li,T.; Gong,H.; Lyons,A.; Kuschner,R.
EPI_ISL_93643	United States	2009-May-01	A/Florida/WRAIR1241P/2009		Other Database Import	Houng,H.-S.H.; Zhou,Y.; Li,T.; Gong,H.; Lyons,A.; Kuschner,R.
EPI_ISL_91042	United States	2009-May-01	A/California/VRDL257/2009		Other Database Import	The NIAID Influenza Genome Sequencing Consortium
EPI_ISL_128230	Singapore	2009-May-01	A/Singapore/H2009.332C/2009		Other Database Import	Lee,H.K.; Kong,D.H.L.; Tang,J.W.T.; Koay,E.S.C.
EPI_ISL_136629	United States	2009-May-01	A/Georgia/06/2009	Georgia Public Health Laboratory	Centers for Disease Control and Prevention
EPI_ISL_136589	United States	2009-May-01	A/Washington/55/2009	Washington State Public Health Laboratory	Centers for Disease Control and Prevention
EPI_ISL_136586	United States	2009-May-01	A/Washington/53/2009	Washington State Public Health Laboratory	Centers for Disease Control and Prevention
EPI_ISL_142970	Singapore	2009-May-01	A/Singapore/H2009.332C/2009		Other Database Import	Lee,H.K.; Kong,D.H.L.; Tang,J.W.T.; Koay,E.S.C.
EPI_ISL_187814	United States	2009-May-01	A/Colombia/227/2009	Instituto Nacional de Salud de Columbia	Centers for Disease Control and Prevention
EPI_ISL_76985	United States	2009-May-02	A/California/VRDL307/2009		Other Database Import	The NIAID Influenza Genome Sequencing Consortium
EPI_ISL_62501	United States	2009-May-02	A/New York/3137/2009		Other Database Import	The NIAID Influenza Genome Sequencing Consortium
EPI_ISL_62500	United States	2009-May-02	A/New York/3135/2009		Other Database Import	The NIAID Influenza Genome Sequencing Consortium
EPI_ISL_34984	Taiwan	2009-May-02	A/Taiwan/722/2009	ADImmune Corporation	Centers for Disease Control and Prevention
EPI_ISL_77773	United States	2009-May-02	A/California/VRDL309/2009		Other Database Import	The NIAID Influenza Genome Sequencing Consortium
EPI_ISL_77756	United States	2009-May-02	A/California/VRDL261/2009		Other Database Import	The NIAID Influenza Genome Sequencing Consortium
EPI_ISL_186102	Taiwan	2009-May-02	A/Taiwan/722/2009	ADImmune Corporation	Centers for Disease Control and Prevention
EPI_ISL_66623	United States	2009-May-03	A/Washington/54/2009	Washington State Public Health Laboratory	Centers for Disease Control and Prevention
EPI_ISL_62513	United States	2009-May-03	A/New York/3280/2009		Other Database Import	The NIAID Influenza Genome Sequencing Consortium
EPI_ISL_77790	United States	2009-May-03	A/California/VRDL335/2009		Other Database Import	The NIAID Influenza Genome Sequencing Consortium
EPI_ISL_77783	United States	2009-May-03	A/California/VRDL325/2009		Other Database Import	The NIAID Influenza Genome Sequencing Consortium
EPI_ISL_136587	United States	2009-May-03	A/Washington/54/2009	Washington State Public Health Laboratory	Centers for Disease Control and Prevention
EPI_ISL_185487	United States	2009-May-03	A/Washington/54/2009	Washington State Public Health Laboratory	Centers for Disease Control and Prevention
EPI_ISL_76987	United States	2009-May-04	A/California/VRDL316/2009		Other Database Import	The NIAID Influenza Genome Sequencing Consortium
EPI_ISL_87275	United States	2009-May-04	A/New York/3421/2009		Other Database Import	The NIAID Influenza Genome Sequencing Consortium
EPI_ISL_77782	United States	2009-May-04	A/California/VRDL322/2009		Other Database Import	The NIAID Influenza Genome Sequencing Consortium
EPI_ISL_77781	United States	2009-May-04	A/California/VRDL321/2009		Other Database Import	The NIAID Influenza Genome Sequencing Consortium
EPI_ISL_77614	United States	2009-May-04	A/California/VRDL340/2009		Other Database Import	The NIAID Influenza Genome Sequencing Consortium
EPI_ISL_77613	United States	2009-May-04	A/California/VRDL339/2009		Other Database Import	The NIAID Influenza Genome Sequencing Consortium
EPI_ISL_77610	United States	2009-May-04	A/California/VRDL287/2009		Other Database Import	The NIAID Influenza Genome Sequencing Consortium
EPI_ISL_70197	Vietnam	2009-May-05	A/Vietnam/936/2009	National Institute of Hygiene and Epidemiology	Centers for Disease Control and Prevention
EPI_ISL_69329	Vietnam	2009-May-05	A/Vietnam/312/2009	National Institute of Hygiene and Epidemiology	Centers for Disease Control and Prevention
EPI_ISL_66625	United States	2009-May-05	A/Washington/56/2009	Washington State Public Health Laboratory	Centers for Disease Control and Prevention
EPI_ISL_62515	United States	2009-May-05	A/New York/3309/2009		Other Database Import	The NIAID Influenza Genome Sequencing Consortium
EPI_ISL_60769	Brazil	2009-May-05	A/Brazil/933/2009	National Influenza Center	Centers for Disease Control and Prevention
EPI_ISL_32241	Honduras	2009-May-05	A/Honduras/56/2009	Laboratorio Nacional de Virologia	Centers for Disease Control and Prevention
EPI_ISL_77791	United States	2009-May-05	A/California/VRDL336/2009		Other Database Import	The NIAID Influenza Genome Sequencing Consortium
EPI_ISL_136585	United States	2009-May-05	A/Washington/56/2009	Washington State Public Health Laboratory	Centers for Disease Control and Prevention
EPI_ISL_185989	Vietnam	2009-May-05	A/Vietnam/312/2009	National Institute of Hygiene and Epidemiology	Centers for Disease Control and Prevention
EPI_ISL_185653	Vietnam	2009-May-05	A/Vietnam/936/2009	National Institute of Hygiene and Epidemiology	Centers for Disease Control and Prevention
EPI_ISL_185568	Brazil	2009-May-05	A/Brazil/933/2009	National Influenza Center	Centers for Disease Control and Prevention
EPI_ISL_76685	United States	2009-May-06	A/Hawaii/36/2009	State of Hawaii Department of Health	Centers for Disease Control and Prevention
EPI_ISL_71884	United States	2009-May-06	A/New York/3360/2009		Other Database Import	The NIAID Influenza Genome Sequencing Consortium
EPI_ISL_60922	Malaysia	2009-May-06	A/MALAYSIA/720/2009	Institut Penyelidikan Perubatan	WHO Collaborating Centre for Reference and Research on Influenza	Deng.Y; Iannello,P.; Ernest,J.; Caldwell,N.; Komadina,N.
EPI_ISL_60773	Bangladesh	2009-May-06	A/Bangladesh/2363/2009	Institute of Epidemiology Disease Control and Research (IEDCR) & Bangladesh National Influenza Centre (NIC)	Centers for Disease Control and Prevention
EPI_ISL_32242	Honduras	2009-May-06	A/Honduras/639/2009	Laboratorio Nacional de Virologia	Centers for Disease Control and Prevention
EPI_ISL_87803	United States	2009-May-06	A/New York/3417/2009		Other Database Import	The NIAID Influenza Genome Sequencing Consortium
EPI_ISL_77788	United States	2009-May-06	A/California/VRDL333/2009		Other Database Import	The NIAID Influenza Genome Sequencing Consortium
EPI_ISL_77780	United States	2009-May-06	A/California/VRDL319/2009		Other Database Import	The NIAID Influenza Genome Sequencing Consortium
EPI_ISL_77779	United States	2009-May-06	A/California/VRDL318/2009		Other Database Import	The NIAID Influenza Genome Sequencing Consortium
EPI_ISL_77778	United States	2009-May-06	A/California/VRDL317/2009		Other Database Import	The NIAID Influenza Genome Sequencing Consortium
EPI_ISL_136613	United States	2009-May-06	A/Hawaii/36/2009	State of Hawaii Department of Health	Centers for Disease Control and Prevention
EPI_ISL_186933	Malaysia	2009-May-06	A/MALAYSIA/720/2009	Institut Penyelidikan Perubatan	WHO Collaborating Centre for Reference and Research on Influenza	Deng.Y; Iannello,P.; Ernest,J.; Caldwell,N.; Komadina,N.
EPI_ISL_186902	Bangladesh	2009-May-06	A/Bangladesh/2363/2009	Institute of Epidemiology Disease Control and Research (IEDCR) & Bangladesh National Influenza Centre (NIC)	Centers for Disease Control and Prevention
EPI_ISL_76984	United States	2009-May-07	A/California/VRDL304/2009		Other Database Import	The NIAID Influenza Genome Sequencing Consortium
EPI_ISL_66569	China	2009-May-07	A/Fujian-Tongan/196/2009	WHO Chinese National Influenza Center	Centers for Disease Control and Prevention
EPI_ISL_60149	Australia	2009-May-07	A/BRISBANE/54/2009	Queensland Health Scientific Services	WHO Collaborating Centre for Reference and Research on Influenza
EPI_ISL_93795	China	2009-May-07	A/Guangdong/472/2009		Other Database Import	Huang,P.; Liang,L.
EPI_ISL_99110	China	2009-May-07	A/Fujian-Tongan/196/2009	WHO Chinese National Influenza Center	Centers for Disease Control and Prevention
EPI_ISL_186119	Australia	2009-May-07	A/BRISBANE/54/2009	Queensland Health Scientific Services	WHO Collaborating Centre for Reference and Research on Influenza
EPI_ISL_93880	China	2009-May-08	A/Hong Kong/H090-755-V3		Other Database Import	Poon,L.L.M.; Chan,K.H.; Chu,D.K.W.; Fung,C.C.Y.; Cheng,C.K.Y.; Ip,D.K.M.; Leung,G.M.; Peiris,J.S.M.; Cowling,B.J.
EPI_ISL_60747	United States	2009-May-09	A/Kansas/07/2009	Kansas Department of Health and Environment	Centers for Disease Control and Prevention
EPI_ISL_77785	United States	2009-May-09	A/California/VRDL329/2009		Other Database Import	The NIAID Influenza Genome Sequencing Consortium
EPI_ISL_136584	United States	2009-May-09	A/Kansas/07/2009	Kansas Department of Health and Environment	Centers for Disease Control and Prevention
EPI_ISL_62522	United States	2009-May-11	A/New York/3491/2009		Other Database Import	The NIAID Influenza Genome Sequencing Consortium
EPI_ISL_62521	United States	2009-May-11	A/New York/3487/2009		Other Database Import	The NIAID Influenza Genome Sequencing Consortium
EPI_ISL_60920	Micronesia, Federated States of	2009-May-11	A/GUAM/2/2009	Yap State Hospital	WHO Collaborating Centre for Reference and Research on Influenza	Deng.Y; Iannello,P.; Ernest,J.; Caldwell,N.; Komadina,N.
EPI_ISL_60749	Korea, Republic of	2009-May-11	A/Korea/5991/2009	U.S. Air Force School of Aerospace Medicine	Centers for Disease Control and Prevention
EPI_ISL_77787	United States	2009-May-11	A/California/VRDL332/2009		Other Database Import	The NIAID Influenza Genome Sequencing Consortium
EPI_ISL_77786	United States	2009-May-11	A/California/VRDL331/2009		Other Database Import	The NIAID Influenza Genome Sequencing Consortium
EPI_ISL_77784	United States	2009-May-11	A/California/VRDL327/2009		Other Database Import	The NIAID Influenza Genome Sequencing Consortium
EPI_ISL_77623	United States	2009-May-11	A/California/VRDL355/2009		Other Database Import	The NIAID Influenza Genome Sequencing Consortium
EPI_ISL_77621	United States	2009-May-11	A/California/VRDL352/2009		Other Database Import	The NIAID Influenza Genome Sequencing Consortium
EPI_ISL_77616	United States	2009-May-11	A/California/VRDL343/2009		Other Database Import	The NIAID Influenza Genome Sequencing Consortium
EPI_ISL_89945	United States	2009-May-11	A/Boston/97/2009		Other Database Import	The NIAID Influenza Genome Sequencing Consortium
EPI_ISL_188147	Korea, Republic of	2009-May-11	A/Korea/5991/2009	U.S. Air Force School of Aerospace Medicine	Centers for Disease Control and Prevention
EPI_ISL_71885	United States	2009-May-13	A/New York/3494/2009		Other Database Import	The NIAID Influenza Genome Sequencing Consortium
EPI_ISL_62523	United States	2009-May-13	A/New York/3496/2009		Other Database Import	The NIAID Influenza Genome Sequencing Consortium
EPI_ISL_34953	Honduras	2009-May-14	A/Honduras/105/2009	Laboratorio Nacional de Virologia	Centers for Disease Control and Prevention
EPI_ISL_62524	United States	2009-May-15	A/New York/3536/2009		Other Database Import	The NIAID Influenza Genome Sequencing Consortium
EPI_ISL_87277	United States	2009-May-15	A/New York/3519/2009		Other Database Import	The NIAID Influenza Genome Sequencing Consortium
EPI_ISL_87276	United States	2009-May-16	A/New York/3470/2009		Other Database Import	The NIAID Influenza Genome Sequencing Consortium
EPI_ISL_74079	Bangladesh	2009-May-17	A/Bangladesh/5014/2009	Institute of Epidemiology Disease Control and Research (IEDCR) & Bangladesh National Influenza Centre (NIC)	Centers for Disease Control and Prevention
EPI_ISL_62525	United States	2009-May-17	A/New York/3542/2009		Other Database Import	The NIAID Influenza Genome Sequencing Consortium
EPI_ISL_87281	United States	2009-May-17	A/New York/3745/2009		Other Database Import	The NIAID Influenza Genome Sequencing Consortium
EPI_ISL_185934	Bangladesh	2009-May-17	A/Bangladesh/5014/2009	Institute of Epidemiology Disease Control and Research (IEDCR) & Bangladesh National Influenza Centre (NIC)	Centers for Disease Control and Prevention
EPI_ISL_71886	United States	2009-May-18	A/New York/3527/2009		Other Database Import	The NIAID Influenza Genome Sequencing Consortium
EPI_ISL_77792	United States	2009-May-18	A/California/VRDL338/2009		Other Database Import	The NIAID Influenza Genome Sequencing Consortium
EPI_ISL_77789	United States	2009-May-18	A/California/VRDL334/2009		Other Database Import	The NIAID Influenza Genome Sequencing Consortium
EPI_ISL_71887	United States	2009-May-19	A/New York/3626/2009		Other Database Import	The NIAID Influenza Genome Sequencing Consortium
EPI_ISL_77617	United States	2009-May-19	A/California/VRDL344/2009		Other Database Import	The NIAID Influenza Genome Sequencing Consortium
EPI_ISL_68198	United States	2009-May-20	A/New York/3743/2009		Other Database Import	The NIAID Influenza Genome Sequencing Consortium
EPI_ISL_62526	United States	2009-May-20	A/New York/3738/2009		Other Database Import	The NIAID Influenza Genome Sequencing Consortium
EPI_ISL_77615	United States	2009-May-20	A/California/VRDL342/2009		Other Database Import	The NIAID Influenza Genome Sequencing Consortium
EPI_ISL_89636	United States	2009-May-21	A/New York/3750/2009		Other Database Import	The NIAID Influenza Genome Sequencing Consortium
EPI_ISL_34983	Vietnam	2009-May-22	A/Vietnam/N199/2009	National Institute of Hygiene and Epidemiology	Centers for Disease Control and Prevention
EPI_ISL_143044	Singapore	2009-May-22	A/Singapore/H2009.389b/2009		Other Database Import	Lee,H.K.; Tang,J.W.-T.; Kong,D.H.-L.; Koay,E.S.-C.
EPI_ISL_142968	Singapore	2009-May-22	A/Singapore/H2009.389b/2009		Other Database Import	Lee,H.K.; Tang,J.W.-T.; Kong,D.H.-L.; Koay,E.S.-C.
EPI_ISL_185018	Vietnam	2009-May-22	A/Vietnam/N199/2009	National Institute of Hygiene and Epidemiology	Centers for Disease Control and Prevention
EPI_ISL_74090	Japan	2009-May-23	A/Shizuoka/736/2009	National Institute of Infectious Diseases (NIID)	Centers for Disease Control and Prevention
EPI_ISL_87278	United States	2009-May-23	A/New York/3644/2009		Other Database Import	The NIAID Influenza Genome Sequencing Consortium
EPI_ISL_80057	United States	2009-May-23	A/California/VRDL347/2009		Other Database Import	The NIAID Influenza Genome Sequencing Consortium
EPI_ISL_77620	United States	2009-May-23	A/California/VRDL351/2009		Other Database Import	The NIAID Influenza Genome Sequencing Consortium
EPI_ISL_187561	Japan	2009-May-23	A/Shizuoka/736/2009	National Institute of Infectious Diseases (NIID)	Centers for Disease Control and Prevention
EPI_ISL_71889	United States	2009-May-24	A/New York/4255/2009		Other Database Import	The NIAID Influenza Genome Sequencing Consortium
EPI_ISL_68197	United States	2009-May-24	A/New York/3687/2009		Other Database Import	The NIAID Influenza Genome Sequencing Consortium
EPI_ISL_69334	Vietnam	2009-May-25	A/Vietnam/0941/2009	National Institute of Hygiene and Epidemiology	Centers for Disease Control and Prevention
EPI_ISL_65124	Thailand	2009-May-25	A/BANGKOK/132/2009	WHO National Influenza Centre, National Institute of Medical Research (NIMR)	WHO Collaborating Centre for Reference and Research on Influenza	Yi-Mo Deng, Pina Iannello, Joanne Ernest, Natalie Caldwell &amp; Naomi Komadina
EPI_ISL_60738	Dominican Republic	2009-May-25	A/Dominican Republic/988/2009	Laboratorio de Investigacion / Centro de Educacion Medica y Amistad Dominico Japones (CEMADOJA)	Centers for Disease Control and Prevention
EPI_ISL_98957	United States	2009-May-25	A/Oregon/08/2009	Oregon Public Health Laboratory	Centers for Disease Control and Prevention
EPI_ISL_98956	United States	2009-May-25	A/Oregon/08/2009	Oregon Public Health Laboratory	Centers for Disease Control and Prevention
EPI_ISL_187212	Vietnam	2009-May-25	A/Vietnam/0941/2009	National Institute of Hygiene and Epidemiology	Centers for Disease Control and Prevention
EPI_ISL_185106	Thailand	2009-May-25	A/BANGKOK/132/2009	WHO National Influenza Centre, National Institute of Medical Research (NIMR)	WHO Collaborating Centre for Reference and Research on Influenza	Yi-Mo Deng, Pina Iannello, Joanne Ernest, Natalie Caldwell &amp; Naomi Komadina
EPI_ISL_66606	Philippines	2009-May-26	A/Philippines/2191/2009	Thailand MOPH-U.S. CDC Collaboration (IEIP)	Centers for Disease Control and Prevention
EPI_ISL_34956	Puerto Rico	2009-May-26	A/Puerto Rico/25/2009	Puerto Rico Department of Health	Centers for Disease Control and Prevention
EPI_ISL_77622	United States	2009-May-26	A/California/VRDL354/2009		Other Database Import	The NIAID Influenza Genome Sequencing Consortium
EPI_ISL_77619	United States	2009-May-26	A/California/VRDL349/2009		Other Database Import	The NIAID Influenza Genome Sequencing Consortium
EPI_ISL_77618	United States	2009-May-26	A/California/VRDL345/2009		Other Database Import	The NIAID Influenza Genome Sequencing Consortium
EPI_ISL_98955	Puerto Rico	2009-May-26	A/Puerto Rico/25/2009	Puerto Rico Department of Health	Centers for Disease Control and Prevention
EPI_ISL_98954	Puerto Rico	2009-May-26	A/Puerto Rico/25/2009	Puerto Rico Department of Health	Centers for Disease Control and Prevention
EPI_ISL_93794	China	2009-May-26	A/Guangdong/522/2009		Other Database Import	Huang,P.; Liang,L.
EPI_ISL_187785	Philippines	2009-May-26	A/Philippines/2191/2009	Thailand MOPH-U.S. CDC Collaboration (IEIP)	Centers for Disease Control and Prevention
EPI_ISL_69331	Vietnam	2009-May-27	A/Vietnam/63/2009	National Institute of Hygiene and Epidemiology	Centers for Disease Control and Prevention
EPI_ISL_66573	China	2009-Jun-01	A/Guangdong-Luohu/1257/2009	WHO Chinese National Influenza Center	Centers for Disease Control and Prevention
EPI_ISL_66572	China	2009-Jun-01	A/Guangdong-Luohu/1256/2009	WHO Chinese National Influenza Center	Centers for Disease Control and Prevention
EPI_ISL_62527	United States	2009-Jun-01	A/New York/3752/2009		Other Database Import	The NIAID Influenza Genome Sequencing Consortium
EPI_ISL_60925	Singapore	2009-Jun-01	A/SINGAPORE/34/2009	Singapore General Hospital	WHO Collaborating Centre for Reference and Research on Influenza	Deng.Y; Iannello,P.; Ernest,J.; Caldwell,N.; Komadina,N.
EPI_ISL_98859	China	2009-Jun-01	A/Guangdong-Luohu/1256/2009	WHO Chinese National Influenza Center	Centers for Disease Control and Prevention
EPI_ISL_77080	Australia	2009-Jun-02	A/Victoria/208/2009	Victorian Infectious Diseases Reference Laboratory	WHO Collaborating Centre for Reference and Research on Influenza
EPI_ISL_76607	Australia	2009-Jun-02	A/Victoria/210/2009	Victorian Infectious Diseases Reference Laboratory	WHO Collaborating Centre for Reference and Research on Influenza
EPI_ISL_66577	Vietnam	2009-Jun-02	A/Vietnam/210/2009	National Institute of Hygiene and Epidemiology	Centers for Disease Control and Prevention
EPI_ISL_66559	Australia	2009-Jun-02	A/Victoria/208/2009	Victorian Infectious Diseases Reference Laboratory	WHO Collaborating Centre for Reference and Research on Influenza
EPI_ISL_60924	Australia	2009-Jun-02	A/VICTORIA/206/2009	Victorian Infectious Diseases Reference Laboratory	WHO Collaborating Centre for Reference and Research on Influenza	Deng.Y; Iannello,P.; Ernest,J.; Caldwell,N.; Komadina,N.
EPI_ISL_60744	Puerto Rico	2009-Jun-02	A/Puerto Rico/43/2009	Puerto Rico Department of Health	Centers for Disease Control and Prevention
EPI_ISL_34960	Puerto Rico	2009-Jun-02	A/Puerto Rico/46/2009	Puerto Rico Department of Health	Centers for Disease Control and Prevention
EPI_ISL_33598	Australia	2009-Jun-02	A/Victoria/208/2009	Victorian Infectious Diseases Reference Laboratory	WHO Collaborating Centre for Reference and Research on Influenza
EPI_ISL_33597	Australia	2009-Jun-02	A/Victoria/209/2009	Victorian Infectious Diseases Reference Laboratory	WHO Collaborating Centre for Reference and Research on Influenza
EPI_ISL_84670	United States	2009-Jun-02	A/California/VRDL356/2009		Other Database Import	The NIAID Influenza Genome Sequencing Consortium
EPI_ISL_98959	Puerto Rico	2009-Jun-02	A/Puerto Rico/46/2009	Puerto Rico Department of Health	Centers for Disease Control and Prevention
EPI_ISL_98958	Puerto Rico	2009-Jun-02	A/Puerto Rico/46/2009	Puerto Rico Department of Health	Centers for Disease Control and Prevention
EPI_ISL_187174	Australia	2009-Jun-02	A/VICTORIA/206/2009	Victorian Infectious Diseases Reference Laboratory	WHO Collaborating Centre for Reference and Research on Influenza	Deng.Y; Iannello,P.; Ernest,J.; Caldwell,N.; Komadina,N.
EPI_ISL_185749	Vietnam	2009-Jun-02	A/Vietnam/210/2009	National Institute of Hygiene and Epidemiology	Centers for Disease Control and Prevention
EPI_ISL_185174	Australia	2009-Jun-02	A/Victoria/209/2009	Victorian Infectious Diseases Reference Laboratory	WHO Collaborating Centre for Reference and Research on Influenza
EPI_ISL_188192	Australia	2009-Jun-02	A/Victoria/208/2009	Victorian Infectious Diseases Reference Laboratory	WHO Collaborating Centre for Reference and Research on Influenza
EPI_ISL_69332	Vietnam	2009-Jun-03	A/Vietnam/1770/2009	National Institute of Hygiene and Epidemiology	Centers for Disease Control and Prevention
EPI_ISL_69330	Vietnam	2009-Jun-03	A/Vietnam/1769/2009	National Institute of Hygiene and Epidemiology	Centers for Disease Control and Prevention
EPI_ISL_34962	Guatemala	2009-Jun-03	A/Guatemala/1066/2009	Laboratorio Nacional De Salud Guatemala	Centers for Disease Control and Prevention
EPI_ISL_77625	United States	2009-Jun-03	A/California/VRDL360/2009		Other Database Import	The NIAID Influenza Genome Sequencing Consortium
EPI_ISL_185293	Vietnam	2009-Jun-03	A/Vietnam/1769/2009	National Institute of Hygiene and Epidemiology	Centers for Disease Control and Prevention
EPI_ISL_71888	United States	2009-Jun-04	A/New York/3896/2009		Other Database Import	The NIAID Influenza Genome Sequencing Consortium
EPI_ISL_87804	United States	2009-Jun-04	A/New York/3904/2009		Other Database Import	The NIAID Influenza Genome Sequencing Consortium
EPI_ISL_87282	United States	2009-Jun-04	A/New York/3932/2009		Other Database Import	The NIAID Influenza Genome Sequencing Consortium
EPI_ISL_60755	Costa Rica	2009-Jun-05	A/Costa Rica/5179/2009	Laboratorio Nacional de Influenza	Centers for Disease Control and Prevention
EPI_ISL_87805	United States	2009-Jun-05	A/New York/3918/2009		Other Database Import	The NIAID Influenza Genome Sequencing Consortium
EPI_ISL_77624	United States	2009-Jun-05	A/California/VRDL357/2009		Other Database Import	The NIAID Influenza Genome Sequencing Consortium
EPI_ISL_60745	Paraguay	2009-Jun-06	A/Paraguay/52/2009	Central Laboratory of Public Health	Centers for Disease Control and Prevention
EPI_ISL_187629	Paraguay	2009-Jun-06	A/Paraguay/52/2009	Central Laboratory of Public Health	Centers for Disease Control and Prevention
EPI_ISL_60752	United States	2009-Jun-07	A/Wisconsin/15/2009	Wisconsin State Laboratory of Hygiene	Centers for Disease Control and Prevention
EPI_ISL_60751	United States	2009-Jun-07	A/Wisconsin/15/2009	Wisconsin State Laboratory of Hygiene	Centers for Disease Control and Prevention
EPI_ISL_60748	United States	2009-Jun-07	A/Oregon/14/2009	Oregon Public Health Laboratory	Centers for Disease Control and Prevention
EPI_ISL_98965	United States	2009-Jun-07	A/Wisconsin/15/2009	Wisconsin State Laboratory of Hygiene	Centers for Disease Control and Prevention
EPI_ISL_98964	United States	2009-Jun-07	A/Wisconsin/15/2009	Wisconsin State Laboratory of Hygiene	Centers for Disease Control and Prevention
EPI_ISL_98961	United States	2009-Jun-07	A/Oregon/14/2009	Oregon Public Health Laboratory	Centers for Disease Control and Prevention
EPI_ISL_98960	United States	2009-Jun-07	A/Oregon/14/2009	Oregon Public Health Laboratory	Centers for Disease Control and Prevention
EPI_ISL_98861	United States	2009-Jun-07	A/Wisconsin/15/2009	Wisconsin State Laboratory of Hygiene	Centers for Disease Control and Prevention
EPI_ISL_93917	China	2009-Jun-07	A/Hong Kong/H090-671-V1		Other Database Import	Poon,L.L.M.; Chan,K.H.; Chu,D.K.W.; Fung,C.C.Y.; Cheng,C.K.Y.; Ip,D.K.M.; Leung,G.M.; Peiris,J.S.M.; Cowling,B.J.
EPI_ISL_93916	China	2009-Jun-07	A/Hong Kong/H090-672-V1		Other Database Import	Poon,L.L.M.; Chan,K.H.; Chu,D.K.W.; Fung,C.C.Y.; Cheng,C.K.Y.; Ip,D.K.M.; Leung,G.M.; Peiris,J.S.M.; Cowling,B.J.
EPI_ISL_99111	United States	2009-Jun-07	A/Wisconsin/15/2009	Wisconsin State Laboratory of Hygiene	Centers for Disease Control and Prevention
EPI_ISL_136579	United States	2009-Jun-07	A/Wisconsin/15/2009	Wisconsin State Laboratory of Hygiene	Centers for Disease Control and Prevention
EPI_ISL_136579	United States	2009-Jun-07	A/Wisconsin/15/2009	Wisconsin State Laboratory of Hygiene	Centers for Disease Control and Prevention
EPI_ISL_136579	United States	2009-Jun-07	A/Wisconsin/15/2009	Wisconsin State Laboratory of Hygiene	Centers for Disease Control and Prevention
EPI_ISL_136578	United States	2009-Jun-07	A/Oregon/14/2009	Oregon Public Health Laboratory	Centers for Disease Control and Prevention
EPI_ISL_60916	South Africa	2009-Jun-08	A/DURBAN/863/2009	National Institute for Communicable Disease	WHO Collaborating Centre for Reference and Research on Influenza	Deng.Y; Iannello,P.; Ernest,J.; Caldwell,N.; Komadina,N.
EPI_ISL_93872	China	2009-Jun-08	A/Hong Kong/H090-781-V1		Other Database Import	Poon,L.L.M.; Chan,K.H.; Chu,D.K.W.; Fung,C.C.Y.; Cheng,C.K.Y.; Ip,D.K.M.; Leung,G.M.; Peiris,J.S.M.; Cowling,B.J.
EPI_ISL_89635	United States	2009-Jun-08	A/California/VRDL359/2009		Other Database Import	The NIAID Influenza Genome Sequencing Consortium
EPI_ISL_60754	Cote d'Ivoire	2009-Jun-09	A/Cote d'Ivoire/687/2009	Pasteur Institut of Côte d'Ivoire	Centers for Disease Control and Prevention
EPI_ISL_97491	Singapore	2009-Jun-10	A/Singapore/GP586/2009		Other Database Import	Phuah,S.P.; Yong,T.Y.; Loh,P.L.; Cui,L.
EPI_ISL_87766	United States	2009-Jun-11	A/New York/4017/2009		Other Database Import	The NIAID Influenza Genome Sequencing Consortium
EPI_ISL_66166	Thailand	2009-Jun-13	A/Thailand/CU-B4/2009		Other Database Import	Thongmee,C.; Chieocharnsin,T.; Suwannakarn,K.; Makkoch,J.; Theamboonlers,A.; Poovorawan,Y.
EPI_ISL_66555	Guatemala	2009-Jun-14	A/Guatemala/1839/2009	Laboratorio Nacional De Salud Guatemala	Centers for Disease Control and Prevention
EPI_ISL_60762	Guatemala	2009-Jun-15	A/Guatemala/1913/2009	Laboratorio Nacional De Salud Guatemala	Centers for Disease Control and Prevention
EPI_ISL_34969	Suriname	2009-Jun-15	A/Suriname/5163/2009	Caribbean Epidemiology Center	Centers for Disease Control and Prevention
EPI_ISL_34967	Singapore	2009-Jun-15	A/Singapore/73/2009	Singapore General Hospital	Centers for Disease Control and Prevention
EPI_ISL_98967	Suriname	2009-Jun-15	A/Suriname/5163/2009	Caribbean Epidemiology Center	Centers for Disease Control and Prevention
EPI_ISL_98966	Suriname	2009-Jun-15	A/Suriname/5163/2009	Caribbean Epidemiology Center	Centers for Disease Control and Prevention
EPI_ISL_186279	Suriname	2009-Jun-15	A/Suriname/5163/2009	Caribbean Epidemiology Center	Centers for Disease Control and Prevention
EPI_ISL_185921	Singapore	2009-Jun-15	A/Singapore/73/2009	Singapore General Hospital	Centers for Disease Control and Prevention
EPI_ISL_65122	Philippines	2009-Jun-16	A/PHILIPPINES/2958/2009	Research Institute of Tropical Medicine	WHO Collaborating Centre for Reference and Research on Influenza	Yi-Mo Deng, Pina Iannello, Joanne Ernest, Natalie Caldwell &amp; Naomi Komadina
EPI_ISL_60153	Cambodia	2009-Jun-16	A/CAMBODIA/15/2009	Institute Pasteur du Cambodia	WHO Collaborating Centre for Reference and Research on Influenza
EPI_ISL_128245	Singapore	2009-Jun-16	A/Singapore/C2009.458V/2009		Other Database Import	Lee,H.K.; Kong,D.H.L.; Tang,J.W.T.; Koay,E.S.C.
EPI_ISL_143013	Singapore	2009-Jun-16	A/Singapore/C2009.458V/2009		Other Database Import	Lee,H.K.; Kong,D.H.L.; Tang,J.W.T.; Koay,E.S.C.
EPI_ISL_185529	Cambodia	2009-Jun-16	A/CAMBODIA/15/2009	Institute Pasteur du Cambodia	WHO Collaborating Centre for Reference and Research on Influenza
EPI_ISL_185026	Philippines	2009-Jun-16	A/PHILIPPINES/2958/2009	Research Institute of Tropical Medicine	WHO Collaborating Centre for Reference and Research on Influenza	Yi-Mo Deng, Pina Iannello, Joanne Ernest, Natalie Caldwell &amp; Naomi Komadina
EPI_ISL_70623	Thailand	2009-Jun-17	A/Thailand/CU-H16/2009		Other Database Import	Thongmee,C.; Chieocharnsin,T.; Suwannakarn,K.; Theamboonlers,A.; Poovorawan,Y.
EPI_ISL_66586	Guam	2009-Jun-18	A/Guam/0821/2009	Naval Health Research Center	Centers for Disease Control and Prevention
EPI_ISL_65133	Australia	2009-Jun-21	A/PERTH/107/2009	Pathwest QE II Medical Centre	WHO Collaborating Centre for Reference and Research on Influenza	Deng,Yi-Mo; Iannello,Pina; Ernest,Joanne; Caldwell,Natalia; Komadina,Naomi
EPI_ISL_128232	Singapore	2009-Jun-21	A/Singapore/H2009.471C/2009		Other Database Import	Lee,H.K.; Kong,D.H.L.; Tang,J.W.T.; Koay,E.S.C.
EPI_ISL_142972	Singapore	2009-Jun-21	A/Singapore/H2009.471C/2009		Other Database Import	Lee,H.K.; Kong,D.H.L.; Tang,J.W.T.; Koay,E.S.C.
EPI_ISL_185161	Australia	2009-Jun-21	A/PERTH/107/2009	Pathwest QE II Medical Centre	WHO Collaborating Centre for Reference and Research on Influenza	Deng,Yi-Mo; Iannello,Pina; Ernest,Joanne; Caldwell,Natalia; Komadina,Naomi
EPI_ISL_66164	Thailand	2009-Jun-22	A/Thailand/CU-B106/2009		Other Database Import	Thongmee,C.; Chieocharnsin,T.; Suwannakarn,K.; Makkoch,J.; Theamboonlers,A.; Poovorawan,Y.
EPI_ISL_66165	Thailand	2009-Jun-23	A/Thailand/CU-B110/2009		Other Database Import	Thongmee,C.; Chieocharnsin,T.; Suwannakarn,K.; Theamboonlers,A.; Poovorawan,Y.
EPI_ISL_60148	Australia	2009-Jun-23	A/BRISBANE/66/2009	Queensland Health Scientific Services	WHO Collaborating Centre for Reference and Research on Influenza
EPI_ISL_87806	United States	2009-Jun-23	A/New York/4362/2009		Other Database Import	The NIAID Influenza Genome Sequencing Consortium
EPI_ISL_77626	United States	2009-Jun-23	A/California/VRDL361/2009		Other Database Import	The NIAID Influenza Genome Sequencing Consortium
EPI_ISL_93792	China	2009-Jun-23	A/Guangdong/560/2009		Other Database Import	Huang,P.; Liang,L.
EPI_ISL_187269	Australia	2009-Jun-23	A/BRISBANE/66/2009	Queensland Health Scientific Services	WHO Collaborating Centre for Reference and Research on Influenza
EPI_ISL_65134	Cambodia	2009-Jun-24	A/CAMBODIA/7/2009	Institute Pasteur du Cambodia	WHO Collaborating Centre for Reference and Research on Influenza	Yi-Mo Deng, Pina Iannello, Joanne Ernest, Natalie Caldwell &amp; Naomi Komadina
EPI_ISL_65114	Cambodia	2009-Jun-24	A/CAMBODIA/12/2009	Institute Pasteur du Cambodia	WHO Collaborating Centre for Reference and Research on Influenza	Deng, Y-M; Iannello, P; Erneste, J; Caldwell,N; Komadina,N.
EPI_ISL_120414	Malaysia	2009-Jun-24	A/Malaysia/2205714/2009		Other Database Import	Wentworth,D.E.; Dugan,V.; Halpin,R.; Lin,X.; Bera,J.; Ghedin,E.; Fedorova,N.; Overton,L.; Tsitrin,T.; Stockwell,T.; Katzel,D.; Li,K.; Amedeo,P.; Schobel,S.; Shrivastava,S.; Wang,S.; Thovarai,V.; Bishop,B.; Edworthy,P.; Kim,M.; Chan,Y.F.; Sam,I.C.; AbuBakar,S.; Chang,L.Y.; Nor&apos;e,S.S.; Jafar,F.L.; Hassan,A.; Ahmad-Nasrah,S.N.; Bao,Y.; Sanders,R.; Dernovoy,D.; Kiryutin,B.; Lipman,D.J.; Tatusova…
EPI_ISL_186195	Cambodia	2009-Jun-24	A/CAMBODIA/12/2009	Institute Pasteur du Cambodia	WHO Collaborating Centre for Reference and Research on Influenza	Deng, Y-M; Iannello, P; Erneste, J; Caldwell,N; Komadina,N.
EPI_ISL_187604	Cambodia	2009-Jun-24	A/CAMBODIA/7/2009	Institute Pasteur du Cambodia	WHO Collaborating Centre for Reference and Research on Influenza	Yi-Mo Deng, Pina Iannello, Joanne Ernest, Natalie Caldwell &amp; Naomi Komadina
EPI_ISL_34981	United States	2009-Jun-25	A/Oregon/15/2009	Oregon Public Health Laboratory	Centers for Disease Control and Prevention
EPI_ISL_98982	United States	2009-Jun-25	A/Oregon/15/2009	Oregon Public Health Laboratory	Centers for Disease Control and Prevention
EPI_ISL_98981	United States	2009-Jun-25	A/Oregon/15/2009	Oregon Public Health Laboratory	Centers for Disease Control and Prevention
EPI_ISL_110727	Netherlands	2009-Jun-25	A/Netherlands/761/2009		Other Database Import	Wentworth,D.E.; Dugan,V.; Halpin,R.; Lin,X.; Bera,J.; Ghedin,E.; Fedorova,N.; Overton,L.; Tsitrin,T.; Stockwell,T.; Amedeo,P.; Bishop,B.; Chen,H.; Edworthy,P.; Gupta,N.; Katzel,D.; Li,K.; Schobel,S.; Shrivastava,S.; Thovarai,V.; Wang,S.; Westgeest,K.B.; van Beek,R.; Bestebroer,T.M.; de Jong,J.C.; Rimmelzwaan,G.F.; Osterhaus,A.D.M.E.; Fouchier,R.A.M.; Bao,Y.; Sanders,R.; Dernovoy,D.; Kiryutin,B.; …
EPI_ISL_60763	Argentina	2009-Jun-26	A/Argentina/7646/2009	Instituto Nacional de Enfermedades Infecciosas	Centers for Disease Control and Prevention
EPI_ISL_143045	Singapore	2009-Jun-26	A/Singapore/H2009.485/2009		Other Database Import	Lee,H.K.; Tang,J.W.-T.; Kong,D.H.-L.; Koay,E.S.-C.
EPI_ISL_143015	Singapore	2009-Jun-26	A/Singapore/C2009.485b/2009		Other Database Import	Lee,H.K.; Tang,J.W.-T.; Kong,D.H.-L.; Koay,E.S.-C.
EPI_ISL_142971	Singapore	2009-Jun-26	A/Singapore/H2009.485/2009		Other Database Import	Lee,H.K.; Tang,J.W.-T.; Kong,D.H.-L.; Koay,E.S.-C.
EPI_ISL_142942	Singapore	2009-Jun-26	A/Singapore/C2009.485b/2009		Other Database Import	Lee,H.K.; Tang,J.W.-T.; Kong,D.H.-L.; Koay,E.S.-C.
EPI_ISL_142941	Singapore	2009-Jun-26	A/Singapore/C2009.485a/2009		Other Database Import	Lee,H.K.; Tang,J.W.-T.; Kong,D.H.-L.; Koay,E.S.-C.
EPI_ISL_187765	Argentina	2009-Jun-26	A/Argentina/7646/2009	Instituto Nacional de Enfermedades Infecciosas	Centers for Disease Control and Prevention
EPI_ISL_77944	Senegal	2009-Jun-29	A/Dakar/WRAIR0011T/2009		Other Database Import	Houng,H.-S.; Zhou,Y.; Lyons,A.; Kuschner,R.A.
EPI_ISL_60927	Australia	2009-Jun-30	A/SYDNEY/25/2009	Westmead Hospital	WHO Collaborating Centre for Reference and Research on Influenza	Deng.Y; Iannello,P.; Ernest,J.; Caldwell,N.; Komadina,N.
EPI_ISL_34982	United States	2009-Jun-30	A/North Carolina/14/2009	North Carolina State Laboratory of Public Health	Centers for Disease Control and Prevention
EPI_ISL_34978	Honduras	2009-Jun-30	A/Honduras/2243/2009	Laboratorio Nacional de Virologia	Centers for Disease Control and Prevention
EPI_ISL_93919	China	2009-Jun-30	A/Hong Kong/H090-662-V1		Other Database Import	Poon,L.L.M.; Chan,K.H.; Chu,D.K.W.; Fung,C.C.Y.; Cheng,C.K.Y.; Ip,D.K.M.; Leung,G.M.; Peiris,J.S.M.; Cowling,B.J.
EPI_ISL_102611	Hong Kong (SAR)	2009-Jun-30	A/Hong Kong/H090-662-V10/2009		Other Database Import	Wentworth,D.E.; Dugan,V.; Halpin,R.; Lin,X.; Bera,J.; Ghedin,E.; Fedorova,N.; Overton,L.; Tsitrin,T.; Stockwell,T.; Amedeo,P.; Bishop,B.; Chen,H.; Edworthy,P.; Gupta,N.; Katzel,D.; Li,K.; Schobel,S.; Shrivastava,S.; Thovarai,V.; Wang,S.; Poon,L.; Chan,K.H.; Cowling,B.J.; Peiris,M.; Bao,Y.; Sanders,R.; Dernovoy,D.; Kiryutin,B.; Lipman,D.J.; Tatusova,T.
EPI_ISL_116438	Hong Kong (SAR)	2009-Jun-30	A/Hong Kong/H090-662-V10/2009		Other Database Import	Wentworth,D.E.; Dugan,V.; Halpin,R.; Lin,X.; Bera,J.; Ghedin,E.; Fedorova,N.; Overton,L.; Tsitrin,T.; Stockwell,T.; Amedeo,P.; Bishop,B.; Chen,H.; Edworthy,P.; Gupta,N.; Katzel,D.; Li,K.; Schobel,S.; Shrivastava,S.; Thovarai,V.; Wang,S.; Poon,L.; Chan,K.H.; Cowling,B.J.; Peiris,M.; Bao,Y.; Sanders,R.; Dernovoy,D.; Kiryutin,B.; Lipman,D.J.; Tatusova,T.
EPI_ISL_143012	Singapore	2009-Jun-30	A/Singapore/C2009.496/2009		Other Database Import	Lee,H.K.; Tang,J.W.-T.; Kong,D.H.-L.; Koay,E.S.-C.
EPI_ISL_142940	Singapore	2009-Jun-30	A/Singapore/C2009.496/2009		Other Database Import	Lee,H.K.; Tang,J.W.-T.; Kong,D.H.-L.; Koay,E.S.-C.
EPI_ISL_185270	Australia	2009-Jun-30	A/SYDNEY/25/2009	Westmead Hospital	WHO Collaborating Centre for Reference and Research on Influenza	Deng.Y; Iannello,P.; Ernest,J.; Caldwell,N.; Komadina,N.
EPI_ISL_66562	Haiti	2009-Jul-01	A/Haiti/66/2009	Laboratoire National de Sante Publique	Centers for Disease Control and Prevention
EPI_ISL_65121	Philippines	2009-Jul-01	A/PHILIPPINES/3322/2009	Research Institute of Tropical Medicine	WHO Collaborating Centre for Reference and Research on Influenza	Yi-Mo Deng, Pina Iannello, Joanne Ernest, Natalie Caldwell &amp; Naomi Komadina
EPI_ISL_98963	Haiti	2009-Jul-01	A/Haiti/66/2009	Laboratoire National de Sante Publique	Centers for Disease Control and Prevention
EPI_ISL_98962	Haiti	2009-Jul-01	A/Haiti/66/2009	Laboratoire National de Sante Publique	Centers for Disease Control and Prevention
EPI_ISL_134461	Philippines	2009-Jul-01	A/PHILIPPINES/3343/2009	Research Institute of Tropical Medicine	WHO Collaborating Centre for Reference and Research on Influenza	Deng,Y-M., Iannello,P.,Caldwell,N., Jelley,L.,Komadina,N.
EPI_ISL_187872	Philippines	2009-Jul-01	A/PHILIPPINES/3322/2009	Research Institute of Tropical Medicine	WHO Collaborating Centre for Reference and Research on Influenza	Yi-Mo Deng, Pina Iannello, Joanne Ernest, Natalie Caldwell &amp; Naomi Komadina
EPI_ISL_65123	Australia	2009-Jul-03	A/PERTH/160/2009	Pathwest QE II Medical Centre	WHO Collaborating Centre for Reference and Research on Influenza	Yi-Mo Deng, Pina Iannello, Joanne Ernest, Natalie Caldwell &amp; Naomi Komadina
EPI_ISL_60154	Macao	2009-Jul-03	A/MACAU/2321/2009	Laboratorio De Saude Publico	WHO Collaborating Centre for Reference and Research on Influenza
EPI_ISL_185918	Australia	2009-Jul-03	A/PERTH/160/2009	Pathwest QE II Medical Centre	WHO Collaborating Centre for Reference and Research on Influenza	Yi-Mo Deng, Pina Iannello, Joanne Ernest, Natalie Caldwell &amp; Naomi Komadina
EPI_ISL_185463	Macao	2009-Jul-03	A/MACAU/2321/2009	Laboratorio De Saude Publico	WHO Collaborating Centre for Reference and Research on Influenza
EPI_ISL_102622	Hong Kong (SAR)	2009-Jul-04	A/Hong Kong/H090-669-V10/2009		Other Database Import	Wentworth,D.E.; Dugan,V.; Halpin,R.; Lin,X.; Bera,J.; Ghedin,E.; Fedorova,N.; Overton,L.; Tsitrin,T.; Stockwell,T.; Amedeo,P.; Bishop,B.; Chen,H.; Edworthy,P.; Gupta,N.; Katzel,D.; Li,K.; Schobel,S.; Shrivastava,S.; Thovarai,V.; Wang,S.; Poon,L.; Chan,K.H.; Cowling,B.J.; Peiris,M.; Bao,Y.; Sanders,R.; Dernovoy,D.; Kiryutin,B.; Lipman,D.J.; Tatusova,T.
EPI_ISL_116439	Hong Kong (SAR)	2009-Jul-04	A/Hong Kong/H090-669-V10/2009		Other Database Import	Wentworth,D.E.; Dugan,V.; Halpin,R.; Lin,X.; Bera,J.; Ghedin,E.; Fedorova,N.; Overton,L.; Tsitrin,T.; Stockwell,T.; Amedeo,P.; Bishop,B.; Chen,H.; Edworthy,P.; Gupta,N.; Katzel,D.; Li,K.; Schobel,S.; Shrivastava,S.; Thovarai,V.; Wang,S.; Poon,L.; Chan,K.H.; Cowling,B.J.; Peiris,M.; Bao,Y.; Sanders,R.; Dernovoy,D.; Kiryutin,B.; Lipman,D.J.; Tatusova,T.
EPI_ISL_76618	Australia	2009-Jul-05	A/Sydney/616/2009	Childrens Hospital Westmead	WHO Collaborating Centre for Reference and Research on Influenza	Deng,Y-M.; Iannello,P.; Caldwell,N.; Komadina,N.
EPI_ISL_143046	Singapore	2009-Jul-05	A/Singapore/H2009.510/2009		Other Database Import	Lee,H.K.; Tang,J.W.-T.; Kong,D.H.-L.; Koay,E.S.-C.
EPI_ISL_142973	Singapore	2009-Jul-05	A/Singapore/H2009.510/2009		Other Database Import	Lee,H.K.; Tang,J.W.-T.; Kong,D.H.-L.; Koay,E.S.-C.
EPI_ISL_188170	Australia	2009-Jul-05	A/Sydney/616/2009	Childrens Hospital Westmead	WHO Collaborating Centre for Reference and Research on Influenza	Deng,Y-M.; Iannello,P.; Caldwell,N.; Komadina,N.
EPI_ISL_66621	India	2009-Jul-06	A/India/0483/2009	National Institute of Virology	Centers for Disease Control and Prevention
EPI_ISL_66581	Cambodia	2009-Jul-06	A/Cambodia/6735/2009	NAMRU-2, Cambodia	Centers for Disease Control and Prevention
EPI_ISL_66570	Guam	2009-Jul-06	A/Guam/0706/2009	Naval Health Research Center	Centers for Disease Control and Prevention
EPI_ISL_102635	Hong Kong (SAR)	2009-Jul-06	A/Hong Kong/H090-672-V10/2009		Other Database Import	Wentworth,D.E.; Dugan,V.; Halpin,R.; Lin,X.; Bera,J.; Ghedin,E.; Fedorova,N.; Overton,L.; Tsitrin,T.; Stockwell,T.; Amedeo,P.; Bishop,B.; Chen,H.; Edworthy,P.; Gupta,N.; Katzel,D.; Li,K.; Schobel,S.; Shrivastava,S.; Thovarai,V.; Wang,S.; Poon,L.; Chan,K.H.; Cowling,B.J.; Peiris,M.; Bao,Y.; Sanders,R.; Dernovoy,D.; Kiryutin,B.; Lipman,D.J.; Tatusova,T.
EPI_ISL_102623	Hong Kong (SAR)	2009-Jul-06	A/Hong Kong/H090-671-V10/2009		Other Database Import	Wentworth,D.E.; Dugan,V.; Halpin,R.; Lin,X.; Bera,J.; Ghedin,E.; Fedorova,N.; Overton,L.; Tsitrin,T.; Stockwell,T.; Amedeo,P.; Bishop,B.; Chen,H.; Edworthy,P.; Gupta,N.; Katzel,D.; Li,K.; Schobel,S.; Shrivastava,S.; Thovarai,V.; Wang,S.; Poon,L.; Chan,K.H.; Cowling,B.J.; Peiris,M.; Bao,Y.; Sanders,R.; Dernovoy,D.; Kiryutin,B.; Lipman,D.J.; Tatusova,T.
EPI_ISL_116441	Hong Kong (SAR)	2009-Jul-06	A/Hong Kong/H090-672-V10/2009		Other Database Import	Wentworth,D.E.; Dugan,V.; Halpin,R.; Lin,X.; Bera,J.; Ghedin,E.; Fedorova,N.; Overton,L.; Tsitrin,T.; Stockwell,T.; Amedeo,P.; Bishop,B.; Chen,H.; Edworthy,P.; Gupta,N.; Katzel,D.; Li,K.; Schobel,S.; Shrivastava,S.; Thovarai,V.; Wang,S.; Poon,L.; Chan,K.H.; Cowling,B.J.; Peiris,M.; Bao,Y.; Sanders,R.; Dernovoy,D.; Kiryutin,B.; Lipman,D.J.; Tatusova,T.
EPI_ISL_116440	Hong Kong (SAR)	2009-Jul-06	A/Hong Kong/H090-671-V10/2009		Other Database Import	Wentworth,D.E.; Dugan,V.; Halpin,R.; Lin,X.; Bera,J.; Ghedin,E.; Fedorova,N.; Overton,L.; Tsitrin,T.; Stockwell,T.; Amedeo,P.; Bishop,B.; Chen,H.; Edworthy,P.; Gupta,N.; Katzel,D.; Li,K.; Schobel,S.; Shrivastava,S.; Thovarai,V.; Wang,S.; Poon,L.; Chan,K.H.; Cowling,B.J.; Peiris,M.; Bao,Y.; Sanders,R.; Dernovoy,D.; Kiryutin,B.; Lipman,D.J.; Tatusova,T.
EPI_ISL_185844	Cambodia	2009-Jul-06	A/Cambodia/6735/2009	NAMRU-2, Cambodia	Centers for Disease Control and Prevention
EPI_ISL_185041	India	2009-Jul-06	A/India/0483/2009	National Institute of Virology	Centers for Disease Control and Prevention
EPI_ISL_70196	Vietnam	2009-Jul-07	A/Vietnam/409/2009	National Institute of Hygiene and Epidemiology	Centers for Disease Control and Prevention
EPI_ISL_66591	India	2009-Jul-07	A/India/0484/2009	National Institute of Virology	Centers for Disease Control and Prevention
EPI_ISL_65138	Sri Lanka	2009-Jul-07	A/SRI LANKA/9/2009	Medical Research Institute	WHO Collaborating Centre for Reference and Research on Influenza	Yi-Mo Deng, Pina Iannello, Joanne Ernest, Natalie Caldwell &amp; Naomi Komadina
EPI_ISL_60767	Honduras	2009-Jul-07	A/Honduras/2445/2009	Laboratorio Nacional de Virologia	Centers for Disease Control and Prevention
EPI_ISL_93915	China	2009-Jul-07	A/Hong Kong/H090-674-V1		Other Database Import	Poon,L.L.M.; Chan,K.H.; Chu,D.K.W.; Fung,C.C.Y.; Cheng,C.K.Y.; Ip,D.K.M.; Leung,G.M.; Peiris,J.S.M.; Cowling,B.J.
EPI_ISL_102636	Hong Kong (SAR)	2009-Jul-07	A/Hong Kong/H090-674-V10/2009		Other Database Import	Wentworth,D.E.; Dugan,V.; Halpin,R.; Lin,X.; Bera,J.; Ghedin,E.; Fedorova,N.; Overton,L.; Tsitrin,T.; Stockwell,T.; Amedeo,P.; Bishop,B.; Chen,H.; Edworthy,P.; Gupta,N.; Katzel,D.; Li,K.; Schobel,S.; Shrivastava,S.; Thovarai,V.; Wang,S.; Poon,L.; Chan,K.H.; Cowling,B.J.; Peiris,M.; Bao,Y.; Sanders,R.; Dernovoy,D.; Kiryutin,B.; Lipman,D.J.; Tatusova,T.
EPI_ISL_116442	Hong Kong (SAR)	2009-Jul-07	A/Hong Kong/H090-674-V10/2009		Other Database Import	Wentworth,D.E.; Dugan,V.; Halpin,R.; Lin,X.; Bera,J.; Ghedin,E.; Fedorova,N.; Overton,L.; Tsitrin,T.; Stockwell,T.; Amedeo,P.; Bishop,B.; Chen,H.; Edworthy,P.; Gupta,N.; Katzel,D.; Li,K.; Schobel,S.; Shrivastava,S.; Thovarai,V.; Wang,S.; Poon,L.; Chan,K.H.; Cowling,B.J.; Peiris,M.; Bao,Y.; Sanders,R.; Dernovoy,D.; Kiryutin,B.; Lipman,D.J.; Tatusova,T.
EPI_ISL_143016	Singapore	2009-Jul-07	A/Singapore/C2009.515/2009		Other Database Import	Lee,H.K.; Tang,J.W.-T.; Kong,D.H.-L.; Koay,E.S.-C.
EPI_ISL_142943	Singapore	2009-Jul-07	A/Singapore/C2009.515/2009		Other Database Import	Lee,H.K.; Tang,J.W.-T.; Kong,D.H.-L.; Koay,E.S.-C.
EPI_ISL_186816	Sri Lanka	2009-Jul-07	A/SRI LANKA/9/2009	Medical Research Institute	WHO Collaborating Centre for Reference and Research on Influenza	Yi-Mo Deng, Pina Iannello, Joanne Ernest, Natalie Caldwell &amp; Naomi Komadina
EPI_ISL_185664	India	2009-Jul-07	A/India/0484/2009	National Institute of Virology	Centers for Disease Control and Prevention
EPI_ISL_187631	Vietnam	2009-Jul-07	A/Vietnam/409/2009	National Institute of Hygiene and Epidemiology	Centers for Disease Control and Prevention
EPI_ISL_65118	South Africa	2009-Jul-08	A/JOHANNESBURG/1176/2009	National Institute for Communicable Disease	WHO Collaborating Centre for Reference and Research on Influenza	Yi-Mo Deng, Pina Iannello, Joanne Ernest, Natalie Caldwell &amp; Naomi Komadina
EPI_ISL_93871	China	2009-Jul-08	A/Hong Kong/H090-783-V1		Other Database Import	Poon,L.L.M.; Chan,K.H.; Chu,D.K.W.; Fung,C.C.Y.; Cheng,C.K.Y.; Ip,D.K.M.; Leung,G.M.; Peiris,J.S.M.; Cowling,B.J.
EPI_ISL_128246	Singapore	2009-Jul-08	A/Singapore/C2009.518V/2009		Other Database Import	Lee,H.K.; Kong,D.H.L.; Tang,J.W.T.; Koay,E.S.C.
EPI_ISL_143047	Singapore	2009-Jul-08	A/Singapore/H2009.518/2009		Other Database Import	Lee,H.K.; Tang,J.W.-T.; Kong,D.H.-L.; Koay,E.S.-C.
EPI_ISL_142974	Singapore	2009-Jul-08	A/Singapore/H2009.518/2009		Other Database Import	Lee,H.K.; Tang,J.W.-T.; Kong,D.H.-L.; Koay,E.S.-C.
EPI_ISL_65119	South Africa	2009-Jul-09	A/JOHANNESBURG/1185/2009	National Institute for Communicable Disease	WHO Collaborating Centre for Reference and Research on Influenza	Yi-Mo Deng, Pina Iannello, Joanne Ernest, Natalie Caldwell &amp; Naomi Komadina
EPI_ISL_34987	China	2009-Jul-09	A/Hong Kong/4557/2009	Government Virus Unit	Centers for Disease Control and Prevention
EPI_ISL_34980	Guatemala	2009-Jul-09	A/Guatemala/29/2009	Laboratorio Nacional De Salud Guatemala	Centers for Disease Control and Prevention
EPI_ISL_102648	Hong Kong (SAR)	2009-Jul-09	A/Hong Kong/H090-689-V10/2009		Other Database Import	Wentworth,D.E.; Dugan,V.; Halpin,R.; Lin,X.; Bera,J.; Ghedin,E.; Fedorova,N.; Overton,L.; Tsitrin,T.; Stockwell,T.; Amedeo,P.; Bishop,B.; Chen,H.; Edworthy,P.; Gupta,N.; Katzel,D.; Li,K.; Schobel,S.; Shrivastava,S.; Thovarai,V.; Wang,S.; Poon,L.; Chan,K.H.; Cowling,B.J.; Peiris,M.; Bao,Y.; Sanders,R.; Dernovoy,D.; Kiryutin,B.; Lipman,D.J.; Tatusova,T.
EPI_ISL_116489	Hong Kong (SAR)	2009-Jul-09	A/Hong Kong/H090-689-V10/2009		Other Database Import	Wentworth,D.E.; Dugan,V.; Halpin,R.; Lin,X.; Bera,J.; Ghedin,E.; Fedorova,N.; Overton,L.; Tsitrin,T.; Stockwell,T.; Amedeo,P.; Bishop,B.; Chen,H.; Edworthy,P.; Gupta,N.; Katzel,D.; Li,K.; Schobel,S.; Shrivastava,S.; Thovarai,V.; Wang,S.; Poon,L.; Chan,K.H.; Cowling,B.J.; Peiris,M.; Bao,Y.; Sanders,R.; Dernovoy,D.; Kiryutin,B.; Lipman,D.J.; Tatusova,T.
EPI_ISL_65137	Australia	2009-Jul-10	A/BRISBANE/100/2009	Queensland Health Scientific Services	WHO Collaborating Centre for Reference and Research on Influenza	Yi-Mo Deng, Pina Iannello, Joanne Ernest, Natalie Caldwell &amp; Naomi Komadina
EPI_ISL_65135	Macao	2009-Jul-10	A/MACAU/2650/2009	Laboratorio De Saude Publico	WHO Collaborating Centre for Reference and Research on Influenza	Yi-Mo Deng, Pina Iannello, Joanne Ernest, Natalie Caldwell &amp; Naomi Komadina
EPI_ISL_60768	China	2009-Jul-10	A/Hong Kong/4547/2009	Government Virus Unit	Centers for Disease Control and Prevention
EPI_ISL_34986	China	2009-Jul-10	A/Hong Kong/4547/2009	Government Virus Unit	Centers for Disease Control and Prevention
EPI_ISL_34985	China	2009-Jul-10	A/Hong Kong/4495/2009	Government Virus Unit	Centers for Disease Control and Prevention
EPI_ISL_102679	Hong Kong (SAR)	2009-Jul-10	A/Hong Kong/H090-695-V10/2009		Other Database Import	Wentworth,D.E.; Dugan,V.; Halpin,R.; Lin,X.; Bera,J.; Ghedin,E.; Fedorova,N.; Overton,L.; Tsitrin,T.; Stockwell,T.; Amedeo,P.; Bishop,B.; Chen,H.; Edworthy,P.; Gupta,N.; Katzel,D.; Li,K.; Schobel,S.; Shrivastava,S.; Thovarai,V.; Wang,S.; Poon,L.; Chan,K.H.; Cowling,B.J.; Peiris,M.; Bao,Y.; Sanders,R.; Dernovoy,D.; Kiryutin,B.; Lipman,D.J.; Tatusova,T.
EPI_ISL_102678	Hong Kong (SAR)	2009-Jul-10	A/Hong Kong/H090-692-V12/2009		Other Database Import	Wentworth,D.E.; Dugan,V.; Halpin,R.; Lin,X.; Bera,J.; Ghedin,E.; Fedorova,N.; Overton,L.; Tsitrin,T.; Stockwell,T.; Amedeo,P.; Bishop,B.; Chen,H.; Edworthy,P.; Gupta,N.; Katzel,D.; Li,K.; Schobel,S.; Shrivastava,S.; Thovarai,V.; Wang,S.; Poon,L.; Chan,K.H.; Cowling,B.J.; Peiris,M.; Bao,Y.; Sanders,R.; Dernovoy,D.; Kiryutin,B.; Lipman,D.J.; Tatusova,T.
EPI_ISL_102662	Hong Kong (SAR)	2009-Jul-10	A/Hong Kong/H090-692-V10/2009		Other Database Import	Wentworth,D.E.; Dugan,V.; Halpin,R.; Lin,X.; Bera,J.; Ghedin,E.; Fedorova,N.; Overton,L.; Tsitrin,T.; Stockwell,T.; Amedeo,P.; Bishop,B.; Chen,H.; Edworthy,P.; Gupta,N.; Katzel,D.; Li,K.; Schobel,S.; Shrivastava,S.; Thovarai,V.; Wang,S.; Poon,L.; Chan,K.H.; Cowling,B.J.; Peiris,M.; Bao,Y.; Sanders,R.; Dernovoy,D.; Kiryutin,B.; Lipman,D.J.; Tatusova,T.
EPI_ISL_102647	Hong Kong (SAR)	2009-Jul-10	A/Hong Kong/H090-688-V10/2009		Other Database Import	Wentworth,D.E.; Dugan,V.; Halpin,R.; Lin,X.; Bera,J.; Ghedin,E.; Fedorova,N.; Overton,L.; Tsitrin,T.; Stockwell,T.; Amedeo,P.; Bishop,B.; Chen,H.; Edworthy,P.; Gupta,N.; Katzel,D.; Li,K.; Schobel,S.; Shrivastava,S.; Thovarai,V.; Wang,S.; Poon,L.; Chan,K.H.; Cowling,B.J.; Peiris,M.; Bao,Y.; Sanders,R.; Dernovoy,D.; Kiryutin,B.; Lipman,D.J.; Tatusova,T.
EPI_ISL_116488	Hong Kong (SAR)	2009-Jul-10	A/Hong Kong/H090-688-V10/2009		Other Database Import	Wentworth,D.E.; Dugan,V.; Halpin,R.; Lin,X.; Bera,J.; Ghedin,E.; Fedorova,N.; Overton,L.; Tsitrin,T.; Stockwell,T.; Amedeo,P.; Bishop,B.; Chen,H.; Edworthy,P.; Gupta,N.; Katzel,D.; Li,K.; Schobel,S.; Shrivastava,S.; Thovarai,V.; Wang,S.; Poon,L.; Chan,K.H.; Cowling,B.J.; Peiris,M.; Bao,Y.; Sanders,R.; Dernovoy,D.; Kiryutin,B.; Lipman,D.J.; Tatusova,T.
EPI_ISL_116493	Hong Kong (SAR)	2009-Jul-10	A/Hong Kong/H090-695-V10/2009		Other Database Import	Wentworth,D.E.; Dugan,V.; Halpin,R.; Lin,X.; Bera,J.; Ghedin,E.; Fedorova,N.; Overton,L.; Tsitrin,T.; Stockwell,T.; Amedeo,P.; Bishop,B.; Chen,H.; Edworthy,P.; Gupta,N.; Katzel,D.; Li,K.; Schobel,S.; Shrivastava,S.; Thovarai,V.; Wang,S.; Poon,L.; Chan,K.H.; Cowling,B.J.; Peiris,M.; Bao,Y.; Sanders,R.; Dernovoy,D.; Kiryutin,B.; Lipman,D.J.; Tatusova,T.
EPI_ISL_116492	Hong Kong (SAR)	2009-Jul-10	A/Hong Kong/H090-692-V10/2009		Other Database Import	Wentworth,D.E.; Dugan,V.; Halpin,R.; Lin,X.; Bera,J.; Ghedin,E.; Fedorova,N.; Overton,L.; Tsitrin,T.; Stockwell,T.; Amedeo,P.; Bishop,B.; Chen,H.; Edworthy,P.; Gupta,N.; Katzel,D.; Li,K.; Schobel,S.; Shrivastava,S.; Thovarai,V.; Wang,S.; Poon,L.; Chan,K.H.; Cowling,B.J.; Peiris,M.; Bao,Y.; Sanders,R.; Dernovoy,D.; Kiryutin,B.; Lipman,D.J.; Tatusova,T.
EPI_ISL_186944	China	2009-Jul-10	A/Hong Kong/4547/2009	Government Virus Unit	Centers for Disease Control and Prevention
EPI_ISL_186036	China	2009-Jul-10	A/Hong Kong/4495/2009	Government Virus Unit	Centers for Disease Control and Prevention
EPI_ISL_185055	Australia	2009-Jul-10	A/BRISBANE/100/2009	Queensland Health Scientific Services	WHO Collaborating Centre for Reference and Research on Influenza	Yi-Mo Deng, Pina Iannello, Joanne Ernest, Natalie Caldwell &amp; Naomi Komadina
EPI_ISL_66170	Thailand	2009-Jul-11	A/Thailand/CU-B657/2009		Other Database Import	Thongmee,C.; Chieocharnsin,T.; Suwannakarn,K.; Theamboonlers,A.; Poovorawan,Y.
EPI_ISL_66169	Thailand	2009-Jul-11	A/Thailand/CU-B590/2009		Other Database Import	Thongmee,C.; Chieocharnsin,T.; Suwannakarn,K.; Theamboonlers,A.; Poovorawan,Y.
EPI_ISL_102658	Hong Kong (SAR)	2009-Jul-12	A/Hong Kong/H090-689-V22/2009		Other Database Import	Wentworth,D.E.; Dugan,V.; Halpin,R.; Lin,X.; Bera,J.; Ghedin,E.; Fedorova,N.; Overton,L.; Tsitrin,T.; Stockwell,T.; Amedeo,P.; Bishop,B.; Chen,H.; Edworthy,P.; Gupta,N.; Katzel,D.; Li,K.; Schobel,S.; Shrivastava,S.; Thovarai,V.; Wang,S.; Poon,L.; Chan,K.H.; Cowling,B.J.; Peiris,M.; Bao,Y.; Sanders,R.; Dernovoy,D.; Kiryutin,B.; Lipman,D.J.; Tatusova,T.
EPI_ISL_102657	Hong Kong (SAR)	2009-Jul-12	A/Hong Kong/H090-689-V20/2009		Other Database Import	Wentworth,D.E.; Dugan,V.; Halpin,R.; Lin,X.; Bera,J.; Ghedin,E.; Fedorova,N.; Overton,L.; Tsitrin,T.; Stockwell,T.; Amedeo,P.; Bishop,B.; Chen,H.; Edworthy,P.; Gupta,N.; Katzel,D.; Li,K.; Schobel,S.; Shrivastava,S.; Thovarai,V.; Wang,S.; Poon,L.; Chan,K.H.; Cowling,B.J.; Peiris,M.; Bao,Y.; Sanders,R.; Dernovoy,D.; Kiryutin,B.; Lipman,D.J.; Tatusova,T.
EPI_ISL_116491	Hong Kong (SAR)	2009-Jul-12	A/Hong Kong/H090-689-V22/2009		Other Database Import	Wentworth,D.E.; Dugan,V.; Halpin,R.; Lin,X.; Bera,J.; Ghedin,E.; Fedorova,N.; Overton,L.; Tsitrin,T.; Stockwell,T.; Amedeo,P.; Bishop,B.; Chen,H.; Edworthy,P.; Gupta,N.; Katzel,D.; Li,K.; Schobel,S.; Shrivastava,S.; Thovarai,V.; Wang,S.; Poon,L.; Chan,K.H.; Cowling,B.J.; Peiris,M.; Bao,Y.; Sanders,R.; Dernovoy,D.; Kiryutin,B.; Lipman,D.J.; Tatusova,T.
EPI_ISL_116490	Hong Kong (SAR)	2009-Jul-12	A/Hong Kong/H090-689-V20/2009		Other Database Import	Wentworth,D.E.; Dugan,V.; Halpin,R.; Lin,X.; Bera,J.; Ghedin,E.; Fedorova,N.; Overton,L.; Tsitrin,T.; Stockwell,T.; Amedeo,P.; Bishop,B.; Chen,H.; Edworthy,P.; Gupta,N.; Katzel,D.; Li,K.; Schobel,S.; Shrivastava,S.; Thovarai,V.; Wang,S.; Poon,L.; Chan,K.H.; Cowling,B.J.; Peiris,M.; Bao,Y.; Sanders,R.; Dernovoy,D.; Kiryutin,B.; Lipman,D.J.; Tatusova,T.
EPI_ISL_65146	Australia	2009-Jul-13	A/PERTH/324/2009	Pathwest QE II Medical Centre	WHO Collaborating Centre for Reference and Research on Influenza	Deng,Yi-Mo; Iannello,Pina; Ernest,Joanne; Caldwell,Natalia; Komadina,Naomi
EPI_ISL_60776	China	2009-Jul-13	A/Shanghai-Nanhui/1208/2009	WHO Chinese National Influenza Center	Centers for Disease Control and Prevention
EPI_ISL_60766	Honduras	2009-Jul-13	A/Honduras/2426/2009	Laboratorio Nacional de Virologia	Centers for Disease Control and Prevention
EPI_ISL_186752	Australia	2009-Jul-13	A/PERTH/324/2009	Pathwest QE II Medical Centre	WHO Collaborating Centre for Reference and Research on Influenza	Deng,Yi-Mo; Iannello,Pina; Ernest,Joanne; Caldwell,Natalia; Komadina,Naomi
EPI_ISL_65125	Australia	2009-Jul-14	A/CANBERRA/20/2009	Canberra Hospital	WHO Collaborating Centre for Reference and Research on Influenza	Yi-Mo Deng, Pina Iannello, Joanne Ernest, Natalie Caldwell &amp; Naomi Komadina
EPI_ISL_93908	China	2009-Jul-14	A/Hong Kong/H090-707-V1		Other Database Import	Poon,L.L.M.; Chan,K.H.; Chu,D.K.W.; Fung,C.C.Y.; Cheng,C.K.Y.; Ip,D.K.M.; Leung,G.M.; Peiris,J.S.M.; Cowling,B.J.
EPI_ISL_93907	China	2009-Jul-14	A/Hong Kong/H090-709-V1		Other Database Import	Poon,L.L.M.; Chan,K.H.; Chu,D.K.W.; Fung,C.C.Y.; Cheng,C.K.Y.; Ip,D.K.M.; Leung,G.M.; Peiris,J.S.M.; Cowling,B.J.
EPI_ISL_102700	Hong Kong (SAR)	2009-Jul-14	A/Hong Kong/H090-710-V10/2009		Other Database Import	Wentworth,D.E.; Dugan,V.; Halpin,R.; Lin,X.; Bera,J.; Ghedin,E.; Fedorova,N.; Overton,L.; Tsitrin,T.; Stockwell,T.; Amedeo,P.; Bishop,B.; Chen,H.; Edworthy,P.; Gupta,N.; Katzel,D.; Li,K.; Schobel,S.; Shrivastava,S.; Thovarai,V.; Wang,S.; Poon,L.; Chan,K.H.; Cowling,B.J.; Peiris,M.; Bao,Y.; Sanders,R.; Dernovoy,D.; Kiryutin,B.; Lipman,D.J.; Tatusova,T.
EPI_ISL_102699	Hong Kong (SAR)	2009-Jul-14	A/Hong Kong/H090-707-V10/2009		Other Database Import	Wentworth,D.E.; Dugan,V.; Halpin,R.; Lin,X.; Bera,J.; Ghedin,E.; Fedorova,N.; Overton,L.; Tsitrin,T.; Stockwell,T.; Amedeo,P.; Bishop,B.; Chen,H.; Edworthy,P.; Gupta,N.; Katzel,D.; Li,K.; Schobel,S.; Shrivastava,S.; Thovarai,V.; Wang,S.; Poon,L.; Chan,K.H.; Cowling,B.J.; Peiris,M.; Bao,Y.; Sanders,R.; Dernovoy,D.; Kiryutin,B.; Lipman,D.J.; Tatusova,T.
EPI_ISL_116579	Hong Kong (SAR)	2009-Jul-14	A/Hong Kong/H090-710-V10/2009		Other Database Import	Wentworth,D.E.; Dugan,V.; Halpin,R.; Lin,X.; Bera,J.; Ghedin,E.; Fedorova,N.; Overton,L.; Tsitrin,T.; Stockwell,T.; Amedeo,P.; Bishop,B.; Chen,H.; Edworthy,P.; Gupta,N.; Katzel,D.; Li,K.; Schobel,S.; Shrivastava,S.; Thovarai,V.; Wang,S.; Poon,L.; Chan,K.H.; Cowling,B.J.; Peiris,M.; Bao,Y.; Sanders,R.; Dernovoy,D.; Kiryutin,B.; Lipman,D.J.; Tatusova,T.
EPI_ISL_116578	Hong Kong (SAR)	2009-Jul-14	A/Hong Kong/H090-707-V10/2009		Other Database Import	Wentworth,D.E.; Dugan,V.; Halpin,R.; Lin,X.; Bera,J.; Ghedin,E.; Fedorova,N.; Overton,L.; Tsitrin,T.; Stockwell,T.; Amedeo,P.; Bishop,B.; Chen,H.; Edworthy,P.; Gupta,N.; Katzel,D.; Li,K.; Schobel,S.; Shrivastava,S.; Thovarai,V.; Wang,S.; Poon,L.; Chan,K.H.; Cowling,B.J.; Peiris,M.; Bao,Y.; Sanders,R.; Dernovoy,D.; Kiryutin,B.; Lipman,D.J.; Tatusova,T.
EPI_ISL_185994	Australia	2009-Jul-14	A/CANBERRA/20/2009	Canberra Hospital	WHO Collaborating Centre for Reference and Research on Influenza	Yi-Mo Deng, Pina Iannello, Joanne Ernest, Natalie Caldwell &amp; Naomi Komadina
EPI_ISL_65117	South Africa	2009-Jul-15	A/JOHANNESBURG/1250/2009	National Institute for Communicable Disease	WHO Collaborating Centre for Reference and Research on Influenza	Yi-Mo Deng, Pina Iannello, Joanne Ernest, Natalie Caldwell &amp; Naomi Komadina
EPI_ISL_93905	China	2009-Jul-15	A/Hong Kong/H090-714-V1		Other Database Import	Poon,L.L.M.; Chan,K.H.; Chu,D.K.W.; Fung,C.C.Y.; Cheng,C.K.Y.; Ip,D.K.M.; Leung,G.M.; Peiris,J.S.M.; Cowling,B.J.
EPI_ISL_102713	Hong Kong (SAR)	2009-Jul-15	A/Hong Kong/H090-714-V10/2009		Other Database Import	Wentworth,D.E.; Dugan,V.; Halpin,R.; Lin,X.; Bera,J.; Ghedin,E.; Fedorova,N.; Overton,L.; Tsitrin,T.; Stockwell,T.; Amedeo,P.; Bishop,B.; Chen,H.; Edworthy,P.; Gupta,N.; Katzel,D.; Li,K.; Schobel,S.; Shrivastava,S.; Thovarai,V.; Wang,S.; Poon,L.; Chan,K.H.; Cowling,B.J.; Peiris,M.; Bao,Y.; Sanders,R.; Dernovoy,D.; Kiryutin,B.; Lipman,D.J.; Tatusova,T.
EPI_ISL_116580	Hong Kong (SAR)	2009-Jul-15	A/Hong Kong/H090-714-V10/2009		Other Database Import	Wentworth,D.E.; Dugan,V.; Halpin,R.; Lin,X.; Bera,J.; Ghedin,E.; Fedorova,N.; Overton,L.; Tsitrin,T.; Stockwell,T.; Amedeo,P.; Bishop,B.; Chen,H.; Edworthy,P.; Gupta,N.; Katzel,D.; Li,K.; Schobel,S.; Shrivastava,S.; Thovarai,V.; Wang,S.; Poon,L.; Chan,K.H.; Cowling,B.J.; Peiris,M.; Bao,Y.; Sanders,R.; Dernovoy,D.; Kiryutin,B.; Lipman,D.J.; Tatusova,T.
EPI_ISL_74160	Australia	2009-Jul-16	A/Australia/2/2009		Other Database Import	The NIAID Influenza Genome Sequencing Consortium
EPI_ISL_93909	China	2009-Jul-17	A/Hong Kong/H090-703-V1		Other Database Import	Poon,L.L.M.; Chan,K.H.; Chu,D.K.W.; Fung,C.C.Y.; Cheng,C.K.Y.; Ip,D.K.M.; Leung,G.M.; Peiris,J.S.M.; Cowling,B.J.
EPI_ISL_102698	Hong Kong (SAR)	2009-Jul-17	A/Hong Kong/H090-703-V10/2009		Other Database Import	Wentworth,D.E.; Dugan,V.; Halpin,R.; Lin,X.; Bera,J.; Ghedin,E.; Fedorova,N.; Overton,L.; Tsitrin,T.; Stockwell,T.; Amedeo,P.; Bishop,B.; Chen,H.; Edworthy,P.; Gupta,N.; Katzel,D.; Li,K.; Schobel,S.; Shrivastava,S.; Thovarai,V.; Wang,S.; Poon,L.; Chan,K.H.; Cowling,B.J.; Peiris,M.; Bao,Y.; Sanders,R.; Dernovoy,D.; Kiryutin,B.; Lipman,D.J.; Tatusova,T.
EPI_ISL_116577	Hong Kong (SAR)	2009-Jul-17	A/Hong Kong/H090-703-V10/2009		Other Database Import	Wentworth,D.E.; Dugan,V.; Halpin,R.; Lin,X.; Bera,J.; Ghedin,E.; Fedorova,N.; Overton,L.; Tsitrin,T.; Stockwell,T.; Amedeo,P.; Bishop,B.; Chen,H.; Edworthy,P.; Gupta,N.; Katzel,D.; Li,K.; Schobel,S.; Shrivastava,S.; Thovarai,V.; Wang,S.; Poon,L.; Chan,K.H.; Cowling,B.J.; Peiris,M.; Bao,Y.; Sanders,R.; Dernovoy,D.; Kiryutin,B.; Lipman,D.J.; Tatusova,T.
EPI_ISL_93904	China	2009-Jul-18	A/Hong Kong/H090-720-V1		Other Database Import	Poon,L.L.M.; Chan,K.H.; Chu,D.K.W.; Fung,C.C.Y.; Cheng,C.K.Y.; Ip,D.K.M.; Leung,G.M.; Peiris,J.S.M.; Cowling,B.J.
EPI_ISL_102715	Hong Kong (SAR)	2009-Jul-18	A/Hong Kong/H090-720-V10/2009		Other Database Import	Wentworth,D.E.; Dugan,V.; Halpin,R.; Lin,X.; Bera,J.; Ghedin,E.; Fedorova,N.; Overton,L.; Tsitrin,T.; Stockwell,T.; Amedeo,P.; Bishop,B.; Chen,H.; Edworthy,P.; Gupta,N.; Katzel,D.; Li,K.; Schobel,S.; Shrivastava,S.; Thovarai,V.; Wang,S.; Poon,L.; Chan,K.H.; Cowling,B.J.; Peiris,M.; Bao,Y.; Sanders,R.; Dernovoy,D.; Kiryutin,B.; Lipman,D.J.; Tatusova,T.
EPI_ISL_116581	Hong Kong (SAR)	2009-Jul-18	A/Hong Kong/H090-720-V10/2009		Other Database Import	Wentworth,D.E.; Dugan,V.; Halpin,R.; Lin,X.; Bera,J.; Ghedin,E.; Fedorova,N.; Overton,L.; Tsitrin,T.; Stockwell,T.; Amedeo,P.; Bishop,B.; Chen,H.; Edworthy,P.; Gupta,N.; Katzel,D.; Li,K.; Schobel,S.; Shrivastava,S.; Thovarai,V.; Wang,S.; Poon,L.; Chan,K.H.; Cowling,B.J.; Peiris,M.; Bao,Y.; Sanders,R.; Dernovoy,D.; Kiryutin,B.; Lipman,D.J.; Tatusova,T.
EPI_ISL_93901	China	2009-Jul-20	A/Hong Kong/H090-724-V1		Other Database Import	Poon,L.L.M.; Chan,K.H.; Chu,D.K.W.; Fung,C.C.Y.; Cheng,C.K.Y.; Ip,D.K.M.; Leung,G.M.; Peiris,J.S.M.; Cowling,B.J.
EPI_ISL_93899	China	2009-Jul-20	A/Hong Kong/H090-725-V1		Other Database Import	Poon,L.L.M.; Chan,K.H.; Chu,D.K.W.; Fung,C.C.Y.; Cheng,C.K.Y.; Ip,D.K.M.; Leung,G.M.; Peiris,J.S.M.; Cowling,B.J.
EPI_ISL_93898	China	2009-Jul-20	A/Hong Kong/H090-726-V1		Other Database Import	Poon,L.L.M.; Chan,K.H.; Chu,D.K.W.; Fung,C.C.Y.; Cheng,C.K.Y.; Ip,D.K.M.; Leung,G.M.; Peiris,J.S.M.; Cowling,B.J.
EPI_ISL_102766	Hong Kong (SAR)	2009-Jul-20	A/Hong Kong/H090-726-V10/2009		Other Database Import	Wentworth,D.E.; Dugan,V.; Halpin,R.; Lin,X.; Bera,J.; Ghedin,E.; Fedorova,N.; Overton,L.; Tsitrin,T.; Stockwell,T.; Amedeo,P.; Bishop,B.; Chen,H.; Edworthy,P.; Gupta,N.; Katzel,D.; Li,K.; Schobel,S.; Shrivastava,S.; Thovarai,V.; Wang,S.; Poon,L.; Chan,K.H.; Cowling,B.J.; Peiris,M.; Bao,Y.; Sanders,R.; Dernovoy,D.; Kiryutin,B.; Lipman,D.J.; Tatusova,T.
EPI_ISL_102751	Hong Kong (SAR)	2009-Jul-20	A/Hong Kong/H090-725-V10/2009		Other Database Import	Wentworth,D.E.; Dugan,V.; Halpin,R.; Lin,X.; Bera,J.; Ghedin,E.; Fedorova,N.; Overton,L.; Tsitrin,T.; Stockwell,T.; Amedeo,P.; Bishop,B.; Chen,H.; Edworthy,P.; Gupta,N.; Katzel,D.; Li,K.; Schobel,S.; Shrivastava,S.; Thovarai,V.; Wang,S.; Poon,L.; Chan,K.H.; Cowling,B.J.; Peiris,M.; Bao,Y.; Sanders,R.; Dernovoy,D.; Kiryutin,B.; Lipman,D.J.; Tatusova,T.
EPI_ISL_102739	Hong Kong (SAR)	2009-Jul-20	A/Hong Kong/H090-724-V10/2009		Other Database Import	Wentworth,D.E.; Dugan,V.; Halpin,R.; Lin,X.; Bera,J.; Ghedin,E.; Fedorova,N.; Overton,L.; Tsitrin,T.; Stockwell,T.; Amedeo,P.; Bishop,B.; Chen,H.; Edworthy,P.; Gupta,N.; Katzel,D.; Li,K.; Schobel,S.; Shrivastava,S.; Thovarai,V.; Wang,S.; Poon,L.; Chan,K.H.; Cowling,B.J.; Peiris,M.; Bao,Y.; Sanders,R.; Dernovoy,D.; Kiryutin,B.; Lipman,D.J.; Tatusova,T.
EPI_ISL_116631	Hong Kong (SAR)	2009-Jul-20	A/Hong Kong/H090-726-V10/2009		Other Database Import	Wentworth,D.E.; Dugan,V.; Halpin,R.; Lin,X.; Bera,J.; Ghedin,E.; Fedorova,N.; Overton,L.; Tsitrin,T.; Stockwell,T.; Amedeo,P.; Bishop,B.; Chen,H.; Edworthy,P.; Gupta,N.; Katzel,D.; Li,K.; Schobel,S.; Shrivastava,S.; Thovarai,V.; Wang,S.; Poon,L.; Chan,K.H.; Cowling,B.J.; Peiris,M.; Bao,Y.; Sanders,R.; Dernovoy,D.; Kiryutin,B.; Lipman,D.J.; Tatusova,T.
EPI_ISL_116630	Hong Kong (SAR)	2009-Jul-20	A/Hong Kong/H090-725-V10/2009		Other Database Import	Wentworth,D.E.; Dugan,V.; Halpin,R.; Lin,X.; Bera,J.; Ghedin,E.; Fedorova,N.; Overton,L.; Tsitrin,T.; Stockwell,T.; Amedeo,P.; Bishop,B.; Chen,H.; Edworthy,P.; Gupta,N.; Katzel,D.; Li,K.; Schobel,S.; Shrivastava,S.; Thovarai,V.; Wang,S.; Poon,L.; Chan,K.H.; Cowling,B.J.; Peiris,M.; Bao,Y.; Sanders,R.; Dernovoy,D.; Kiryutin,B.; Lipman,D.J.; Tatusova,T.
EPI_ISL_116628	Hong Kong (SAR)	2009-Jul-20	A/Hong Kong/H090-724-V10/2009		Other Database Import	Wentworth,D.E.; Dugan,V.; Halpin,R.; Lin,X.; Bera,J.; Ghedin,E.; Fedorova,N.; Overton,L.; Tsitrin,T.; Stockwell,T.; Amedeo,P.; Bishop,B.; Chen,H.; Edworthy,P.; Gupta,N.; Katzel,D.; Li,K.; Schobel,S.; Shrivastava,S.; Thovarai,V.; Wang,S.; Poon,L.; Chan,K.H.; Cowling,B.J.; Peiris,M.; Bao,Y.; Sanders,R.; Dernovoy,D.; Kiryutin,B.; Lipman,D.J.; Tatusova,T.
EPI_ISL_76747	Australia	2009-Jul-21	A/Australia/18/2009		Other Database Import	The NIAID Influenza Genome Sequencing Consortium
EPI_ISL_74159	Australia	2009-Jul-21	A/Australia/19/2009		Other Database Import	The NIAID Influenza Genome Sequencing Consortium
[truncated: 14,939 more rows]
